# Supplementary material for: Pan-cancer analysis of OSR2 with a focus on underlying mechanisms and therapeutic implications in lung adenocarcinoma
Source: Front Immunol. 2026 Apr 24;17:1769446. doi: 10.3389/fimmu.2026.1769446 (PMC13152841; doi:10.3389/fimmu.2026.1769446)
Supplement: Supplementary file 1 [file DataSheet1.csv]

tcga_sample	B cell_TIMER	T cell CD4+_TIMER	T cell CD8+_TIMER	Neutrophil_TIMER	Macrophage_TIMER	Myeloid dendritic cell_TIMER	B cell naive_CIBERSORT	B cell memory_CIBERSORT	B cell plasma_CIBERSORT	T cell CD8+_CIBERSORT	T cell CD4+ naive_CIBERSORT	T cell CD4+ memory resting_CIBERSORT	T cell CD4+ memory activated_CIBERSORT	T cell follicular helper_CIBERSORT	T cell regulatory (Tregs)_CIBERSORT	T cell gamma delta_CIBERSORT	NK cell resting_CIBERSORT	NK cell activated_CIBERSORT	Monocyte_CIBERSORT	Macrophage M0_CIBERSORT	Macrophage M1_CIBERSORT	Macrophage M2_CIBERSORT	Myeloid dendritic cell resting_CIBERSORT	Myeloid dendritic cell activated_CIBERSORT	Mast cell activated_CIBERSORT	Mast cell resting_CIBERSORT	Eosinophil_CIBERSORT	Neutrophil_CIBERSORT	B cell naive_CIBERSORT-ABS	B cell memory_CIBERSORT-ABS	B cell plasma_CIBERSORT-ABS	T cell CD8+_CIBERSORT-ABS	T cell CD4+ naive_CIBERSORT-ABS	T cell CD4+ memory resting_CIBERSORT-ABS	T cell CD4+ memory activated_CIBERSORT-ABS	T cell follicular helper_CIBERSORT-ABS	T cell regulatory (Tregs)_CIBERSORT-ABS	T cell gamma delta_CIBERSORT-ABS	NK cell resting_CIBERSORT-ABS	NK cell activated_CIBERSORT-ABS	Monocyte_CIBERSORT-ABS	Macrophage M0_CIBERSORT-ABS	Macrophage M1_CIBERSORT-ABS	Macrophage M2_CIBERSORT-ABS	Myeloid dendritic cell resting_CIBERSORT-ABS	Myeloid dendritic cell activated_CIBERSORT-ABS	Mast cell activated_CIBERSORT-ABS	Mast cell resting_CIBERSORT-ABS	Eosinophil_CIBERSORT-ABS
TCGA-02-0047-01	0.0881622700721201	0.106673111129815	0.257089868402008	0.128279428194499	0.0852834426781613	0.484558375240946	0.000738887010324255	0.00307390832861643	0.0096474717546495	0.0089407702561113	0	0.0698335177204534	0	0.021787107489458	0.0310460264608044	0	0.0765354103948234	0	0.00247992509121786	0.337560301727808	0.00259171130675199	0.427790692557457	0	0	0.00370664081175406	0	0	0.00426762908977028	0.000178028868309556	0.000740633430259856	0.00232448054239705	0.00215420651367619	0	0.0168258231043902	0	0.00524942790425388	0.00748028978598505	0	0.0184405901143375	0	0.00059751795783802	0.0813324333262561	0.000624451945262453	0.103072718568897	0	0	0.000893085221050244	0	0
TCGA-02-0055-01	0.00445499955790409	0.0523312499343408	0.34073343899025	0.252509471383672	0.145356080373253	0.495627612454282	0.00183612547469102	0.00129430074978477	0.011966043480792	0.0486662342454633	0	0.123015000610224	0	0.0411385461157072	0.0222899431771369	0	0.00815024326688114	0.0193927118994255	0.186635906477881	0	0.00330921890799644	0.29968999051082	0	0.00454766289514996	0	0.195105613984241	0.00690010722206278	0.0260623509817419	0.000626839875335337	0.000441864857181422	0.00408512016588577	0.0166142982208773	0	0.0419964260121522	0	0.0140444002733454	0.00760962439385548	0	0.00278243374093165	0.00662053071917407	0.0637161402977538	0	0.00112974325357307	0.102311981877308	0	0.00155253901846912	0	0.0666076368052607	0.00235564639263346
TCGA-02-2483-01	0.102054157253478	0.0586989398199989	0.278826809353308	0.114296337951808	0.0499167846844603	0.386546563566189	0.0124235668321525	0	0.00165705010944354	0.0261913770744799	0	0.0522645558175313	0	0.040039045185929	0	0	0	0.0441034977685824	0.133756659241414	0	0.0103200741767439	0.576007524349609	0	0	0	0.089868977484911	0	0.0133676719592034	0.00294620067016547	0	0.000392963004014724	0.00621118344932023	0	0.0123943366229578	0	0.00949510421228454	0	0	0	0.0104589733719754	0.031719872756371	0	0.00244736554859521	0.136597949460634	0	0	0	0.0213120793142831	0
TCGA-02-2485-01	0.0925686359483856	0.044280641363587	0.314623007568943	0.112202968812349	0.0185733510602405	0.378935733723527	0.0568094081712631	0	0.175941859616402	0.0361864769574525	0	0.0313159124773632	0	0.0793877564983826	0	0	0	0.0435600789786194	0.0535192755201692	0	0.0212249807775297	0.38495552244983	0	0	0	0.117098728552988	0	0	0.0169091291076433	0	0.0523685022509619	0.010770783053745	0	0.00932107593177237	0	0.0236294984828999	0	0	0	0.0129655108739754	0.0159298321994463	0	0.00631754407989141	0.114580715401594	0	0	0	0.0348540423704847	0
TCGA-02-2486-01	0.157452970600184	0.133849003606893	0.246074336704514	0.16972909091512	0.203938071411063	0.604687427634233	0	0.00592010539253919	0.0161659091371551	0.0602886222535185	0	0.0863108730427467	0.016598134724151	0.00718259826565757	0.0128776760568094	0	0.000833966771982001	0	0.16890459156453	0	0.011559206822744	0.551279664509426	0	0.00839769150372101	0.0339453265771916	0	0	0.0197356333778282	0	0.00177905481498866	0.00485802812317662	0.0181173740326185	0	0.0259373379511262	0.00498791652223713	0.00215844738925612	0.00386987900985738	0	0.000250615910166891	0	0.0507576313211016	0	0.00347366494207499	0.165665419197913	0	0.00252359586761957	0.0102009327012358	0	0
TCGA-04-1331-01
TCGA-04-1332-01
TCGA-04-1337-01
TCGA-04-1338-01
TCGA-04-1341-01
TCGA-04-1343-01
TCGA-04-1347-01
TCGA-04-1348-01	0.149837966917043	0.192975385058398	0.166986839683795	0.140485917533441	0	0.606300191583771	0.0223295292894824	0	0.0143895777618375	0.132844181425896	0	0.0912374867769865	0	0.0618037482699901	0.0521808592876855	0	0	0.120275610549418	0.0322002166567588	0.109983746844993	0.0808078536897277	0.206806423493598	0	0	0	0.075140765953627	0	0	0.00943618728953446	0	0.0060808604166132	0.0561383341318389	0	0.0385558513971713	0	0.0261175117625771	0.0220509960055166	0	0	0.0508270090602398	0.0136074196279579	0.0464777927281671	0.0341484154007997	0.0873938773838613	0	0	0	0.0317535731015821	0
TCGA-04-1350-01
TCGA-04-1356-01
TCGA-04-1357-01	0.365811621366757	0.10653149960481	0.308089196777757	0.0963765600139035	0.0317937545845188	0.780611566336916	0.00843322743388389	0.0220076982392967	0.00953006632988956	0.152266161831962	0	0.147132559606921	0	0.0711224293887499	0.0735081216083946	0	0	0.0609046161372577	0.0192258686492446	0.0196531058868708	0.0987893028017818	0.249554458538021	0.0182142481370455	0	0	0.0496581354106803	0	0	0.00530066908817926	0.0138328447410663	0.00599008249204525	0.0957062457435316	0	0.0924795419888161	0	0.0447036992530787	0.0462032159092727	0	0	0.0382813363705887	0.0120843376324681	0.012352875773596	0.0620935943812226	0.156856389153564	0.0114484878798056	0	0	0.0312124089397157	0
TCGA-04-1361-01
TCGA-04-1362-01	0.0811704890088988	0.11696635805152	0.178904740922294	0.127531053712041	0.0532350385727899	0.415695077735457	0.02908433130877	0	0.0209274367143598	0.0226422044513433	0	0.234425539367876	0	0.0321471287024459	0	0	0	0.0937438651002001	0.101571580886672	0	0.00901086656358747	0.274757957677761	0	0.0819298990218704	0	0.0997591902051145	0	0	0.00598199186140464	0	0.00430430236735791	0.00465699146782011	0	0.0482160533008771	0	0.00661194029953758	0	0	0	0.0192810015857891	0.020890986413391	0	0.00185333229343766	0.0565115233090788	0	0.0168511348585397	0	0.0205182184720667	0
TCGA-04-1364-01	0.0280739427729884	0.181867030050267	0.0912006107981914	0.0619605639284036	0.0286473789807337	0.286537094633137	0.270038302663248	0	0.123200642448765	0.0131680975313775	0	0.0465655321074137	0	0.0264642141915404	0.0639459649920491	0	0.0190199502161267	0	0	0.271640197561323	0	0.148405497047505	0	0	0	0.0175516012406521	0	0	0.0173744864571839	0	0.00792683064821284	0.000847246223848129	0	0.00299606462858253	0	0.00170272930371781	0.00411433597303943	0	0.00122375923780897	0	0	0.0174775536922314	0	0.00954853172010566	0	0	0	0.00112928445724194	0
TCGA-04-1365-01	0.0426102426091645	0.128480299293721	0.21385329087167	0.151589714622122	0.0203432867627232	0.47901187011531	0.00147999006357038	0.0183339435624001	0.0418132407380081	0.134919157923304	0	0.123242011430892	0	0.0613028507706704	0.0131126021959622	0	0	0.0912754527137187	0.0635016980046589	0.0468518258898452	0.110854384932175	0.204782808313459	0	0	0	0.0882049566853738	0	0.000325076775962687	0.000623155483043297	0.00771957713631816	0.0176056251126715	0.0568082280394937	0	0.0518915207978979	0	0.0258118000412585	0.00552111136183369	0	0	0.0384318788523461	0.0267376330883595	0.0197271406832378	0.0466756632292702	0.0862245855392308	0	0	0	0.0371390347429	0
TCGA-04-1514-01	0.00918528873528901	0.131767817822359	0.161288466631928	0.089698167340004	0.0510948572808432	0.333517240415264	0	0	0.225269931051835	0.018079402866065	0	0.171057761174555	0	0.167991907462132	0.0110348249889515	0	0	0.130724269740178	0.107846761227632	0.068525554702708	0.0203410133817005	0.079128573404243	0	0	0	0	0	0	0	0	0.0321402424274193	0.00257946716787781	0	0.0244055559815337	0	0.0239681372763198	0.00157438655320331	0	0	0.0186510010500686	0.0153869672471755	0.00977683941365273	0.00290214099260678	0.0112896182827126	0	0	0	0	0
TCGA-04-1517-01
TCGA-04-1519-01	0.0505693311879902	0.0916584335755528	0.190688425809585	0.0762683483879887	0	0.331368497772461	0	0.0104675061665406	0.253017455702	0.0467243566090208	0	0.0890529224610313	0	0.0318273098872034	0.0271643164571379	0	0	0.0534590717828885	0.00173628323295216	0.0458241789883628	0.00443548963406347	0.409045924327937	0	0.0272451847508617	0	0	0	0	0	0.000900568304054128	0.0217682700494597	0.00401991400052	0	0.00766163765044136	0	0.00273825169354513	0.00233707265258571	0	0	0.00459933291137813	0.000149380532629207	0.00394246752756977	0.000381605829874407	0.0351921258503549	0	0.002344030128509	0	0	0
TCGA-04-1530-01
TCGA-04-1536-01
TCGA-04-1542-01
TCGA-04-1648-01
TCGA-04-1651-01
TCGA-04-1655-01
TCGA-05-4244-01	0	0.103076839720269	0.076532311100795	0.156794049732325	0	0.432894429855411	0	0.0422205553801187	0.00654702939126742	0.0452744162913304	0	0.145816840687279	0	0.0562687558978948	0.00721887178937965	0	0.00257335328696415	0.013996482863063	0.127183201785283	0.0956583973860026	0.0217503966845837	0.307877510743242	0.0514795464838502	0.0176956475060915	0.0583334962483089	0	0	0.000105497575341484	0	0.0250614222474932	0.00388620818850157	0.0268741434940978	0	0.0865544610287186	0	0.0334002013522139	0.00428500270627306	0	0.00152749988094547	0.00830808036163823	0.0754938416615434	0.0567812400103575	0.0129106751546785	0.182750990075247	0.0305574059821284	0.0105038432133413	0.0346257970197104	0	0
TCGA-05-4249-01	0.168292360005889	0.18174747644439	0.0902583376188767	0.131870426117453	0.0737661747280987	0.59867870395318	0.00750583895107533	0.01095903255317	0.0412858506305911	0.0315568371786715	0	0.083655869431649	0	0.0367441163857943	0.0229784228915925	0	0	0.0187176950788994	0.0328686247332614	0	0.021189255210799	0.312201944234767	0.240319963277052	0.00535452620526326	0.116256148308855	0	0	0.0184058749285583	0.00592646651931674	0.00865304197622829	0.0325985160457854	0.0249166735676007	0	0.0660530704912037	0	0.0290124497690015	0.018143322128463	0	0	0.0147791331424696	0.0259524358685783	0	0.0167306296330895	0.246508669028645	0.189752035124712	0.00422783122434975	0.0917936256170863	0	0
TCGA-05-4250-01	0	0.0447192828411229	0.368083890582179	0.187224045576421	0.122996132698726	0.45353780246522	0.018610534993986	0	0.0249025414977463	0.205610582593083	0	0.0226158768276115	0.121359068004083	0.0543891364172618	0	0	0	0.0326464436452102	0.01040286300287	0	0.0635687841119555	0.38929887601156	0	0	0	0.0507157084491293	0	0.00587958444550365	0.012858915838467	0	0.017206366468612	0.142066263969145	0	0.0156263996082525	0.0838528307866263	0.0375800764428576	0	0	0	0.0225570017946647	0.00718783956915987	0	0.0439227375845705	0.268985361477256	0	0	0	0.0350419279642592	0
TCGA-05-4382-01	0.143102305884478	0.115175254996093	0.128116349723954	0.198095509660119	0.200726949567662	0.868293640479126	0	0.00800378923236491	0.113802730327754	0.0303064194485039	0	0.0612561941311398	0.00272130855305746	0.0315394318628527	0.0220967801632212	0	0	0.0167997461487554	0	0.143739598383785	0.0492496529749014	0.457239408153311	0	0	0	0.0351799285464288	0	0.0280650120739249	0	0.00702909433081752	0.0999439269769493	0.0266157284941289	0	0.0537964649485689	0.00238990982488047	0.0276985856658894	0.0194058523613478	0	0	0.014753886813496	0	0.126235107744699	0.0432520705468805	0.401557167282771	0	0	0	0.0308957456431174	0
TCGA-05-4384-01	0	0.122297500643924	0.135400067756068	0.0802343783259813	0.151053970136811	0.40201558336811	0.00199765018348235	0.0100454474654038	0.055385255203065	0.0449135280440106	0	0.0861863673357536	0	0.0183598699335596	0.00314311289779309	0	0.00386416150024809	0.0208351745137968	0.0227507489130609	0.123405759674919	0.0226100669030707	0.518631849616093	0.0273224419133743	0	0	0.0237189182616261	0	0.0168296476407426	0.00126307968351701	0.00635156280629208	0.0350191395830113	0.0283980474942663	0	0.0544941504163443	0	0.0116086284259583	0.00198733595953329	0	0.00244324252822072	0.0131737207287377	0.0143849053124961	0.0780273288903143	0.0142959545091351	0.327921954450003	0.0172755077791936	0	0	0.0149970620577	0
TCGA-05-4389-01	0.0210098943314034	0.134038400783025	0.180194186705532	0.0900142068574235	0	0.5593821850413	0.0161871283609454	0	0	0.234662466676041	0	0.0841294814681136	0.00374785002020222	0.0609300862339111	0.0431626205022854	0	0	0.0527438586212298	0.0156934868368581	0.00451861315054154	0.116865207446875	0.249712452620007	0.0675236523957105	0	0.0501230956672795	0	0	0	0.0124132442251913	0	0	0.179953012318324	0	0.0645154456501391	0.00287407232356321	0.0467247818277836	0.0330996417491079	0	0	0.0404470999330512	0.0120346908053657	0.00346513892681315	0.0896191300345616	0.191494228705962	0.0517811170378538	0	0.038437344411361	0	0
TCGA-05-4390-01	0.0290315373107083	0.052425482785297	0	0.0641302220207453	0	0.213198099493321	0	0.027672656886848	0.13686738884393	0.0451520665360398	0	0.0963408258333898	0	0.0171221735794412	0.0238777133925508	0	0.0136864556555426	0	0.00910967764671176	0.300807663337119	0.0473716388714638	0.257034645291581	0	0	0	0.0226321108471237	0	0.00232498327825848	0	0.0109747871773584	0.0542806738877604	0.017907001950596	0	0.0382081151201248	0	0.00679053738195499	0.00946973844386264	0	0.00542795506214372	0	0.00361283608710938	0.119298269766513	0.0187872692160644	0.101938189051287	0	0	0	0.00897574096109345	0
TCGA-05-4395-01	0.0328871009231332	0.0552826406734258	0.108330063223112	0.0821087376386205	0	0.345257030690654	0.00195605331453141	0	0.0162138068474706	0.131965215249042	0	0.126351629056206	0	0.032644752024386	0.00952968148380443	0	0	0.103055952697067	0.0371993406002806	0	0.043372409208763	0.390970819434534	0.0166500717170384	0.0474368592862351	0	0.0373982167138456	0	0.00525519236679636	0.000642001868143435	0	0.00532158004511578	0.0433126817609936	0	0.0414702305373935	0	0.0107144276840714	0.00312776409004986	0	0	0.0338242897897026	0.0122093022627071	0	0.0142353828144904	0.128321653914975	0.00546476778912417	0.0155693876308866	0	0.0122745759622987	0
TCGA-05-4396-01	0.0614857290019303	0.0622144477173481	0.034919062466746	0.0497315222798386	0	0.149381384825871	0.0579785392367956	0	0.0821925764904518	0.0667755612004225	0	0.183357465804259	0	0.0855894174759043	0.0207530694438104	0	0	0.0258709222400236	0.0183019694006353	0.0403078446921308	0.0683537870970848	0.304374178163621	0.00292796057160819	0	0.0286977658782641	0	0	0.014518942304989	0.0222423395737012	0	0.031531584286239	0.0256171460508557	0	0.0703415275975659	0	0.0328347163014787	0.00796151168763636	0	0	0.00992487643052295	0.00702119480130104	0.0154633210999804	0.0262226017380748	0.116767236934541	0.00112325515870856	0	0.0110093400432867	0	0
TCGA-05-4397-01	0	0.047874504322706	0.0487791290839111	0.111769701428766	0.255183166504533	0.319882052751418	0.00972562377857463	0	0.0152457252342494	0.0388845666231394	0	0.00874954774318317	0	0.0357512798206029	0.0118285049701096	0	0.0053311601058263	0.0146337845706715	0.00529856743854424	0.240320322105188	0.106146043653807	0.365175989247111	0	0.0904076210127166	0.0371402289898212	0	0	0.0153610347064545	0.00462869613678985	0	0.00725586667765098	0.0185062518772087	0	0.00416415427530199	0	0.0170150331288231	0.00562951606042589	0	0.00253724807254089	0.00696462701529765	0.00252173631138594	0.11437515699208	0.0505178684043145	0.173797458050988	0	0.0430275132624195	0.0176760728523544	0	0
TCGA-05-4398-01	0.0963812276357667	0.132437787575115	0.127200780646366	0.204296656747071	0.0382470322611459	0.659235531905664	0.00360434566359593	0.00882660559178756	0.0774114404340396	0.0630622342886504	0	0.164879303226937	0	0.0362565450536515	0.017219649263103	0	0	0.0298506686348312	0.0571928671266028	0.0224262584014204	0.0864306644268322	0.377905745848214	0.03098621305223	0	0	0.0190847438723293	0	0.00486271511577485	0.00330827384264868	0.00810156159372204	0.0710526312990162	0.0578821122133954	0	0.151335620101326	0	0.0332783231190269	0.0158051753504335	0	0	0.0273986447048095	0.0524948725678696	0.0205840979147045	0.0793309890374849	0.34686342838966	0.0284409120797699	0	0	0.017517065464661	0
TCGA-05-4402-01	0.0588761064221084	0.0911725650611449	0.13426826726913	0.122098302731048	0.108751673761405	0.460487612837695	0.0181820500339642	0.000647203217787732	0.095415048548283	0.0429409483271607	0	0.104503556796595	0	0.0300252307327646	0.0306280364944446	0	0	0.0198998633018751	0.00916946267265211	0.0430883288553493	0.0746487638575631	0.413394532023073	0.0106138797575819	0.0302587053103723	0.0503644166375247	0	0	0.0262199734330091	0.0122933703065752	0.00043759140498509	0.0645126661973083	0.0290335236189096	0	0.0706576496959869	0	0.020300861522696	0.0207084346201974	0	0	0.0134548297998957	0.00619971895009981	0.0291331715357076	0.0504720257239896	0.279507099330369	0.00717632797213068	0.02045871992889	0.0340527290840776	0	0
TCGA-05-4403-01	0	0.132388461625152	0.129019838828394	0.0960596425823348	0.0728621367931851	0.551990604896954	0.00865049463529081	0.00299418623210125	0	0.0488094534930675	0	0.126034181425449	0	0.0497767224796752	0.0334853979590084	0	0.00283602735624754	0.0232496794852893	0.0689024284118811	0.106733374808652	0.0574069842840115	0.402220715262142	0.0202850666743853	0	0.0486152874927994	0	0	0	0.00447503847492006	0.00154894016523236	0	0.0252499066851286	0	0.0651994868285329	0	0.0257502903178757	0.0173225290035146	0	0.00146712206298096	0.0120274290214309	0.0356443222218388	0.0552148725551722	0.0296975461208926	0.208075173975002	0.0104937876573969	0	0.0251494615246662	0	0
TCGA-05-4405-01	0.0696027939052393	0.176611284819541	0.112204681482491	0.11447915808107	0.181160719928072	0.440928188210242	0	0.044703658936355	0.141341194162022	0.0695895568593479	0	0.0740779012677238	0	0.0294664431827977	0.0187479715651906	0	0	0.000964050901958408	0	0.164047865322838	0.0187865160470196	0.352552094196724	0.0120358047753267	0	0.0736869427826967	0	0	0	0	0.0351254103892789	0.11105729526346	0.054679232117727	0	0.0582058995777012	0	0.0231529349975962	0.0147310133188741	0	0	0.000757492437378654	0	0.128898813431661	0.0147612992233101	0.27701394666352	0.00945700177921639	0	0.0578987082300914	0	0
TCGA-05-4410-01	0.270651219075518	0.21181596386368	0.168283593549434	0.116162536780323	0.0829842419823251	0.669476771315644	0	0.0411359686608808	0.216490093033812	0.157048866597699	0	0.106693499797945	0.00186635660256882	0.0758326752977799	0	0	0	0.0269108490862568	0.019526062317107	0.0304211192707889	0.118029434160345	0.193688134180798	0	0	0.0089204272296888	0	0	0.0034365137643297	0	0.0382124794739016	0.201104374241335	0.145887572035495	0	0.0991109071634634	0.0017337166399211	0.0704433283717261	0	0	0	0.0249983238953545	0.0181383660039622	0.0282591229415635	0.109641208825052	0.179922926155875	0	0	0.00828646203090572	0	0
TCGA-05-4415-01	0	0	0.135522452210875	0.0715478090556116	0	0.393470968901821	0.0443583307339178	0	0.122863868866257	0.20818218138705	0	0.0204972067583087	0.0423006924134593	0.0633610006839573	0	0	0.0339412531987599	0.0547594960091486	0.0195919250344936	0.0434998386913469	0.126218695124237	0.170342880483523	0	0.000300516245473591	0	0.0370829049746427	0	0.0126992093954237	0.0154923659134917	0	0.0429108125245089	0.0727086542111685	0	0.007158750612349	0.0147737255757976	0.0221291421701378	0	0	0.011854150176927	0.0191250242147511	0.00684257650281658	0.015192533331037	0.044082502150897	0.0594930916368106	0	0.000104956781754315	0	0.0129513875634442	0
TCGA-05-4417-01	0.153268673815337	0.188260070679875	0.170530465720302	0.134334370082172	0.0146245579806308	0.627298387002425	0.00765826412424043	0.0285031247350871	0.0418493878448678	0.107104405737469	0	0.179861544098963	0.0645733448884316	0.0602735701210515	0.0202381565273297	0	0	0.046191927711887	0.00969288778725882	0.0666915615759682	0.0589709151307309	0.252901529416108	0.0201345443852312	0	0.0280389611691755	0	0	0.00731587474620042	0.00713665082689615	0.0265617436810406	0.0389989772516231	0.0998093998026407	0	0.1676109646516	0.0601751790898415	0.0561682669944541	0.0188597120930386	0	0	0.0430457416658585	0.00903269390030515	0.0621491215694178	0.0549543373541318	0.235676111420325	0.0187631570947273	0	0.0261291948367154	0	0
TCGA-05-4418-01	0.0930213883381588	0.104789068740483	0.0557487116641018	0.0816484029699074	0	0.393285051655006	0.00271943787063057	0.015839787806736	0.119974036575897	0.112603552789592	0	0.141943663471506	0	0.0617900677315938	0.0587946977093194	0	0	0.0275917112848204	0.0224600248060632	0.0288488381201009	0.103812068439767	0.297916598898518	0	0	0.000918030427853003	0	0	0.00478748406760392	0.00171222398111012	0.00997311423485483	0.075538560654155	0.0708979254598054	0	0.0893711701183973	0	0.0389045239485178	0.0370185663983101	0	0	0.0173724100307471	0.0141413758720483	0.0181639275490956	0.065362593876799	0.187575509819067	0	0	0.000578014203205244	0	0
TCGA-05-4420-01	0.0439645683294096	0.024712415482192	0.00729094950531379	0.0428245348878999	0	0.104883552519659	0.0142365778327288	0	0.129683589122153	0.102886058838572	0	0.0958047470021503	0	0.0434417609111672	0.0140477936202134	0	0.0189737886103169	0.00981376383363128	0.0069500255308382	0.0494060540037379	0.00457192375711879	0.328412879238139	0.00733301828569905	0.0219965655302398	0	0.029697927882899	0	0.122743526000395	0.00498288749650254	0	0.0453900327965607	0.0360107367216129	0	0.0335322351727769	0	0.0152048764677611	0.00491681189159715	0	0.00664093963721257	0.0034348761110139	0.00243255055568008	0.0172924147670373	0.00160020069373256	0.114946474417754	0.00256660031341469	0.00769892966093678	0	0.0103944526035979	0
TCGA-05-4422-01	0.160561566746192	0.176257413759597	0.128663467618969	0.069463336186899	0.0417921752374727	0.375843949215975	0	0.0326703672157663	0.181941585449224	0.203605617800059	0	0.156795313403755	0	0.0539733806044659	0.0202927565471751	0	0	0.0334450669477338	0.0124884111151429	0.0162322884201478	0.0468824219106212	0.239460969627407	0	0	0	0.00221182095850236	0	0	0	0.021514013059658	0.119811743149324	0.134077890567948	0	0.103252479471171	0	0.0355424231239738	0.0133631381150102	0	0	0.0220241664975054	0.00822383899302796	0.0106892482338143	0.0308729017519812	0.157689272171884	0	0	0	0.00145652311382288	0
TCGA-05-4424-01	0.138010803123543	0.0998443658408188	0.241683595478334	0.141432331002789	0.247886893739837	0.585657610914386	0.0287944527675771	0	0.03244295779338	0.0933473175716028	0	0.133879452529702	0	0.0274163609410092	0.00597236142975639	0	0	0.00471603870544122	0.0294398255584488	0.0947281276421855	0.070360582772742	0.452278019511688	0.000780261919168825	0	0.0164966034446643	0	0	0.0093476374126346	0.0238819525459151	0	0.0269080015072578	0.0774217251679714	0	0.111038843418744	0	0.0227389711573934	0.00495344201898154	0	0	0.00391145521941875	0.0244172210051017	0.0785669610523535	0.0583566603069341	0.375116772898041	0.000647144721845759	0	0.0136821874620889	0	0
TCGA-05-4425-01	0.114854640582568	0.134250885322732	0.18459736705201	0.163082275170733	0.0729708621184038	0.908160525973889	0.00866750195198005	0.00101711165921281	0	0.00560802804787029	0	0.100507105558453	0	0.0339455657362972	0.0500917077519749	0.0104121980411978	0	0.00544993298370713	0.00226999700375748	0.19158664682776	0.053526221093462	0.448987335294872	0.0594387412013719	0	0.0182103282117887	0.00723720794589564	0	0.00304437069039897	0.00693550094861296	0.000813865277031088	0	0.00448739256839362	0	0.0804230711230189	0	0.027162324816265	0.0400820315422139	0.0083315596341315	0	0.00436088916827334	0.00181639028870504	0.15330245994487	0.0428302363502285	0.359267538340896	0.04756127524059	0	0.0145714127654233	0.00579101831786746	0
TCGA-05-4426-01	0.011723738472875	0.145127309976835	0.0618780855742871	0.0847546621247748	0	0.511635873773213	0.0212018563975979	0	0.000959891628762986	0.0684620640399043	0	0.19484158932754	0	0.006743862669277	0.056018294184963	0	0	0.0206643533778498	0.0920915347964666	0.137981111200527	0.0242418535729334	0.307262721152604	0.0323816566769736	0	0.0296010500450907	0.00575042575336282	0	0.00179773517614725	0.00972946830392698	0	0.000440491389155547	0.0314170358296142	0	0.0894122208970263	0	0.00309473835009093	0.0257066271694211	0	0	0.00948280978045464	0.042260529081016	0.0633191180428073	0.0111245138889355	0.141001941073958	0.0148598451172867	0	0.0135838330746027	0.0026388531292839	0
TCGA-05-4427-01	0.04764443740753	0.086669036672744	0.177281249888898	0.136449157036295	0.0919051661460393	0.482342579939522	0.0202464289216145	0	0.0415319709412369	0.118800978417789	0	0.100493382115236	0.00424578333173361	0.0443728323485467	0	0	0	0.0337024559653721	0.0705464337113589	0.0276608961686109	0.0687503590258079	0.426943112065859	0.0155377251906105	0.00858131869871299	0	0.01631342392114	0	0.00227289917637	0.0131411083753214	0	0.0269566615076914	0.0771087354973364	0	0.0652260421080521	0.00275575999681012	0.0288005455712593	0	0	0	0.0218748515143152	0.0457887331382028	0.0179535282847917	0.0446229763430476	0.277110878539417	0.0100848861508507	0.00556977427770345	0	0.0105883596830945	0
TCGA-05-4430-01	0.112481656456314	0.0690228183240192	0.148266701476358	0.110365108853227	0.0760765552642355	0.645116083628398	0	0.0170887470852546	0.0158497804273353	0.0636953090143553	0	0.0922996345389139	0	0.0342334862206251	0.0310335213661275	0	0	0.0365701097167561	0.0161730217633746	0.0506722800688211	0.0441113694587806	0.438664265761089	0.0722156612785863	0.0147417273066422	0.0575538004029269	0	0	0.0150972855904115	0	0.0138525429707563	0.0128482072647775	0.0516329255009167	0	0.0748202689908532	0	0.0277504744229725	0.0251565071513703	0	0	0.0296445967495041	0.0131102343446489	0.0410761499118462	0.0357577204389623	0.355591639391404	0.0585397247693127	0.0119499931715088	0.0466544732176308	0	0
TCGA-05-4432-01	0.129934705244824	0.0895248362593276	0.116013655591596	0.0992157210019459	0.0263682438033921	0.390894546876238	0	0.0222694171615584	0.133105183775706	0.0969747175037648	0	0.119890596065023	0	0.0521310789855852	0.0448799001715488	0	0	0.0549265682854691	0.0141398135409992	0.140323193679333	0.0950655064149604	0.190301775323121	0	0	0	0.0192592468971037	0	0.0167330021958279	0	0.0155970941093131	0.0932244460070915	0.0679193256005458	0	0.0839691894979499	0	0.0365116580761607	0.0314330645258448	0	0	0.038469567857793	0.00990326782632648	0.0982798086567775	0.0665821489330743	0.133283896805692	0	0	0	0.0134888256908292	0
TCGA-05-4433-01	0.0886020885798386	0.195971364204898	0.180953518506069	0.156780415206198	0.193992620810795	0.654257833956826	0.00508888907698202	0.01299514925439	0	0.117893966244863	0	0.117097680634387	0	0.0586088961871064	0.0325893435927722	0	0	0.0438923022906186	0.0256146317419834	0.183837973859352	0.0751505303750656	0.255527919919337	0.00595778540956972	0	0.0657449314135733	0	0	0	0.00399982115376725	0.0102140707132288	0	0.0926635996490183	0	0.0920377263039638	0	0.0460660665268742	0.0256149316516572	0	0	0.0344989557708498	0.0201328707184759	0.144494997942544	0.0590676425765761	0.200842652298024	0.00468276587489217	0	0.0516749261858428	0	0
TCGA-05-4434-01	0.156776424064206	0.19122656260312	0.189142035265678	0.205708758272909	0.106979273903668	0.839398849355868	0.0215173197916364	0.00547741936448873	0.0131403969074168	0.0486627055743433	0	0.177637192773918	0	0.0385707249541626	0.0318734638169568	0	0	0.0251616759860856	0.0238916266493467	0.0350653108533988	0.150167653890976	0.354110196513781	0.0227120909211592	0	0.048204486250896	0	0	0.00380773575143379	0.0230996898738524	0.00588022531867112	0.0141067333812941	0.0522413301505537	0	0.190700519529118	0	0.0414071916613486	0.0342174181778597	0	0	0.0270120497168451	0.0256486017555166	0.0376439916256942	0.161210888138302	0.380151236299269	0.0243823237162391	0	0.0517494136680022	0	0
TCGA-05-5420-01	0.0436147211244658	0	0.281088500719498	0.241649090981704	0	0.7305898960503	0.0177745116991537	0	0.0636605497043836	0.0731921502788849	0	0.117992310691209	0.0142062803619777	0.0436213092149607	0	0.00831013011752371	0	0.0630459862562246	0.0167227080325833	0.0521028031944513	0.150584282250294	0.271540929322357	0.0872423524725803	0	0	0.00856242454595748	0	0.0114412718574584	0.013836359758892	0	0.0495558068242524	0.0569755692829387	0	0.0918497276965562	0.011058712005763	0.033956495552044	0	0.00646892313529693	0	0.049077407129942	0.0130175955546926	0.0405588148719438	0.11722056495925	0.211377845476727	0.067912784072721	0	0	0.00666531876832801	0
TCGA-05-5423-01	0.0474677470719285	0.0229275725121109	0.146319056023576	0.149962771137206	0.0548457613977375	0.455212283537028	0.0198856741145178	0.00194569061147109	0.0401005793523491	0.0373454883649294	0	0.0951786944962913	0.0062108644567302	0.0331305210059392	0.0247727649145014	0.0152358606098396	0	0.0368724015734969	0.0414530726448739	0	0.00254046094014383	0.362813284058703	0.124265713619002	0.0623618829049011	0.061653259165466	0	0.0128105421145872	0.0214232450522565	0.0142445123611823	0.00139373771321648	0.0287248596645807	0.0267513320184734	0	0.0681784324969811	0.00444896838890324	0.0237320652688849	0.0177452347862654	0.0109137564831995	0	0.0264124503386438	0.0296936780869705	0	0.0018197837828671	0.259890526205612	0.0890140552200206	0.0446710836549887	0.0441634820741883	0	0.00917645157281653
TCGA-05-5425-01	0.0438803919230248	0.0668197151528233	0.236433572549968	0.191356515132784	0.0922672198428715	0.500138832107717	0.0196263859653531	0	0.061383189230549	0.146154284890757	0	0.107905415538564	0.00375903270062137	0.0586282098009917	0.0171455797639105	0.0146360973857254	0	0.0397902530466493	0.00382556155910659	0.039097543068565	0.159819293425106	0.29820030591767	0	0.00255681559784618	0.00326514295294781	0	0	0.024206889155637	0.0165374703616041	0	0.0517223432980966	0.12315166729469	0	0.0909226290808588	0.00316741411203099	0.0494009586711173	0.0144471079738641	0.0123325826340759	0	0.0335278299123091	0.00322347226901073	0.0329441426887938	0.13466599672991	0.251267794775889	0	0.002154408980039	0.00275125562628276	0	0
TCGA-05-5428-01	0	0	0.0277304831379739	0.0549120468341937	0.00539108504138091	0.113644217718901	0.0222426442728275	0	0.0167377987343303	0.0674337924370202	0	0.0682569032216178	0	0.0264535550403585	0	0	0	0.0142447827221568	0.00791445013924401	0	0.0312826632202226	0.566397787066682	0.0440597638077655	0	0.0992631481203629	0.0161734198192325	0	0.0195392913981795	0.00571125868897997	0	0.00429777580773629	0.0173150201146406	0	0.0175263708228956	0	0.00679249707118801	0	0	0	0.00365764241412328	0.00203219867079725	0	0.00803247041761095	0.145434339691142	0.0113132551055953	0	0.0254878651226958	0.00415285985515474	0
TCGA-05-5429-01	0.00340282587359239	0.0933656222514953	0.0530000325008912	0.0344216636527902	0	0.220683636064251	0	0.0240861978049563	0.131186500308663	0.047636425573914	0	0.289381620190912	0	0.0112287313838429	0	0.00272589095491754	0	0.0230563955512469	0.00863664367977976	0	0.0323807041371518	0.348496467265043	0.0262222104299826	0	0	0.0348564176770243	0	0.0201057950425657	0	0.00623131586687158	0.0339391267775983	0.012323971467954	0	0.0748656262013085	0	0.00290497373655966	0	0.000705212491248582	0	0.00596489676763295	0.00223437734897508	0	0.00837717920878273	0.0901591684832256	0.00678392153215533	0	0	0.00901766855408163	0
TCGA-05-5715-01	0.0121084091847805	0.107888202725193	0.072742949210076	0.089699524836326	0.167994385136335	0.413971987094957	0	0.0436435990570943	0.0148259275906658	0.0242106241298159	0	0.0830726028171832	0	0.016262818831148	0.0101577820001426	0	0	0.00871165203816715	0.00162969757132962	0.299619389292065	0.00628048123387735	0.417649891514114	0.00605263474001321	0.00813325259921538	0.0548781076983553	0	0	0.00487153888681283	0	0.0229480696532721	0.00779556284026633	0.0127300933214373	0	0.0436800794827541	0	0.00855108898804409	0.005341023515432	0	0	0.00458063959173947	0.000856904888428569	0.157541695998775	0.00330231520600632	0.219602851465329	0.00318251213466457	0.00427651365118368	0.028855242581029	0	0
TCGA-06-0125-01	0.0540047081443535	0.0706992869110183	0.264782252485206	0.0925443460702523	0.0162801512835555	0.43081164492517	0	0.00857984827830806	0.00795596151757265	0.0195563245519416	0	0.17884917158247	0	0.0378207512882221	0.0568355596264419	0	0.125710847204165	0	0.0517788957293767	0.0351048214226967	0	0.43747053097913	0	0.00536432105446694	0	0	0	0.0349729667652091	0	0.00155918404616004	0.00144580741613169	0.00355389842032595	0	0.0325015974589375	0	0.00687302503605711	0.0103285157207467	0	0.0228449666045434	0	0.00940958692161734	0.00637946916193717	0	0.079499899117369	0	0.000974838194720927	0	0	0
TCGA-06-0125-02
TCGA-06-0129-01	0.196752621192583	0.125073452500064	0.216130577671504	0.129856047413277	0.158036195245655	0.444887252775354	0.0596122110744327	0	0.010483380469998	0.00493297911759143	0	0.0288730945082393	0	0.0387376014249646	0	0	0	0.031794996442596	0.134232474963829	0	0.0220431794439629	0.645836782979982	0	0	0	0.0234532995744043	0	0	0.0169331393410665	0	0.00297785535990675	0.00140123678117641	0	0.00820154333657137	0	0.0110036046448369	0	0	0	0.0090315238339164	0.0381293892927518	0	0.00626147264658074	0.18345308856488	0	0	0	0.00666202414812783	0
TCGA-06-0130-01	0.449340493216351	0	0.43815331871208	0.12836013308505	0.229565557821056	0.821383363142011	0	0	0.00239475269998265	0.0818311773438613	0	0.0542091796456745	0	0.0228744517859231	0.000269545221546723	0	0	0.0676495346948885	0.164356538103509	0	0.0660665575928797	0.513146434802151	0	0	0	0.0272018281095836	0	0	0	0	0.00151294837918619	0.0516990113969554	0	0.03424808352133	0	0.0144515401337832	0.000170292325407735	0	0	0.0427393834319815	0.103836591533714	0	0.0417392957649792	0.324193837144316	0	0	0	0.0171854746210722	0
TCGA-06-0132-01	0.10819584744146	0.131427577851286	0.23365966761534	0.193317961435459	0.21109556932899	0.437425004703788	0.00367664549033646	0.000323387522370833	0	0.0213660975026105	0	0.0707296570300461	0	0.0240104572072756	0	0	0.0272824449788617	0.0307178003839028	0.137899491834551	0	0.0230556280559977	0.631322451375673	0	0	0	0.0183445785105028	0	0.0112713601078715	0.00109144212727723	9.60002171215679e-05	0	0.00634269987986463	0	0.0209966741513057	0	0.00712769957290865	0	0	0.00809901576404846	0.00911882896635107	0.0409365861119718	0	0.0068442507707883	0.187413206178951	0	0	0	0.00544573738374623	0
TCGA-06-0138-01	0.0697700144254947	0.0351577672094026	0.329392563668949	0.183850463133222	0.091935058326362	0.388405321477296	0.0221822094153921	0	0.00855514638508653	0.0110387298074443	0	0.0306871995403706	0	0.0547439158884885	0	0	0	0.0236984641383061	0.108351510205997	0.0896138649378834	0.0248779276168993	0.416994267687873	0	0	0	0.203179034903282	0	0.00607772947297703	0.00623970188182506	0	0.00240650342798009	0.00310511824420314	0	0.00863209670120261	0	0.0153990844009817	0	0	0	0.00666621383429667	0.0304785294138383	0.0252077595707183	0.00699798874224677	0.117297599534735	0	0	0	0.0571528553667745	0
TCGA-06-0139-01
TCGA-06-0141-01	0.0230141365002925	0.076958650497202	0.325675997408279	0.172820914670477	0.277116654797369	0.396191881657778	0.00318737595332121	0.00208513582853495	0	0.0363662693357126	0	0.0177066102848052	0	0.0144751328491819	0.0185403704720879	0	0.0384223488797879	0	0.119300972527296	0.0629750535505214	0.00547668343561436	0.601873868657777	0.001818429235359	0	0.0365069911732978	0	0	0.0412647578167035	0.00125240440602706	0.000819305076359433	0	0.0142892701124119	0	0.00695739600889788	0	0.00568766296277429	0.00728500246242426	0	0.0150971582052673	0	0.0468765109057222	0.0247445659663338	0.00215193393111717	0.236492179152607	0.000714508994158344	0	0.0143445634483713	0	0
TCGA-06-0152-02
TCGA-06-0156-01	0	0	0.147236082697228	0.569576087096908	0	0.3992124822723	0	0.00156798739482243	0.00248429483496841	0.0701406660634774	0	0.0714286754351734	0	0.0207624878340774	0.0146825583294421	0	0.0972750850483071	0	0.122122677915549	0	0.0141717827181517	0.419909143158662	0	0	0	0.133038079978257	0	0.0324165612891125	0	0.000678676876374962	0.00107528508466215	0.0303592033379906	0	0.0309166964530569	0	0.00898669239021566	0.00635509753274992	0	0.0421038785692346	0	0.0528587397168819	0	0.00613401693124526	0.181750584590944	0	0	0	0.0575832872488054	0
TCGA-06-0157-01	0.101193162887453	0.0861488829174339	0.272817006578208	0.101586720625703	0.0499954185775512	0.474479093326892	0.0285642476909198	0	0.0675766137808102	0.0290768285577094	0	0.0596397406411306	0	0.00629619114220993	0	0	0.020891097129077	0.0065400830473621	0.114527279410933	0	0.0312292023548206	0.598102045529118	0	0	0.0247958804036292	0	0	0.0127607903122803	0.00969109489126633	0	0.0229269604320253	0.00986500004267297	0	0.0202341889797938	0	0.00213613137909119	0	0	0.0070877975450726	0.00221887746159323	0.0388560813650537	0	0.0105952436302158	0.202920228832973	0	0	0.00841258738911056	0	0
TCGA-06-0158-01	0.148119710195422	0.12445887685737	0.24508262954837	0.115675325991603	0.0690987617812082	0.535225515159682	0	0.00473691439287889	0.0442733985684133	0.00363915836665613	0	0.0746749640488822	0	0.0345262857221494	0.0293544133289047	0	0.0511887002674757	0	0.0071628126013275	0.232841374155427	0	0.437816698995725	0	0	0	0.0683344823952476	0	0.0114507971569129	0	0.00148865725217259	0.0139136810148558	0.0011436684400443	0	0.0234678986291611	0	0.0108504822692443	0.00922513194476111	0	0.0160869341436745	0	0.00225103770947376	0.0731744278012268	0	0.137591467783765	0	0	0	0.0214752926386159	0
TCGA-06-0168-01	0.118609585858799	0.17882106460626	0.199569481424717	0.133937302873881	0.113421795178201	0.472764354071959	0.00448456091207668	0.00143979053739185	0.000297676640282988	0	0	0.138749054380984	0	0.0509611583454521	0.0244492526278557	0	0.0622964197880825	0	0.046212950487677	0	0.00629268597438554	0.563471847602613	0	0.00379164314521682	0	0.0824434272711511	0.00275801356026202	0.0123515187265687	0.00124589004976169	0.000399999183743246	8.26998164249089e-05	0	0	0.0385469323878714	0	0.0141579078424262	0.00679243323267729	0	0.0173070432248422	0	0.0128387720250775	0	0.00174821905543733	0.156542408947645	0	0.00105338528330641	0	0.0229042369407385	0.000766224769650202
TCGA-06-0171-02
TCGA-06-0174-01	0.0629253459965586	0.0663089030821177	0.269836501655855	0.0955800268709583	0.0368391874613106	0.376578943003426	0	0.0050590284530785	0.0112556103808946	0.011793997942456	0	0.152788053723716	0	0.0295956088308786	0.0277956623824018	0	0.0544587533882632	0.0117646939199032	0.0209081536433388	0.286052784715808	0.0102043164037895	0.343431114767187	0	0	0	0.0213001557504608	0	0.0135920656978243	0	0.00107649374929934	0.00239504369899495	0.00250960538808145	0	0.0325112590938496	0	0.00629755064804236	0.00591454606152344	0	0.011588096046668	0.00250336988310258	0.00444897610582686	0.060868215621293	0.00217134236868498	0.0730775586242873	0	0	0	0.00453238892351367	0
TCGA-06-0178-01	0.0783831131817704	0.0368400254768642	0.297440667837305	0.101224604543113	0.00831364068785095	0.397513705789514	0.0174699658229577	0	0.0311684420477388	0.0590083801814903	0	0	0	0.0119046120358228	0	0	0	0.0274935572521737	0.101159677863836	0	0.014901128522977	0.642494239723183	0	0	0	0.0778706816376129	0.00582431390388351	0.0107050010083244	0.00240511358945539	0	0.00429100115540339	0.00812376271965852	0	0	0	0.00163892388083127	0	0	0	0.00378507484443822	0.0139267883177833	0	0.00205145831835208	0.0884530423679682	0	0	0	0.0107205610202544	0.000801841094678946
TCGA-06-0184-01	0.159871048184121	0.130514070557473	0.243886053273813	0.140773929745176	0.197330121976856	0.478211392055646	0.00388417414375348	0.00204872794040429	0.0108985281825518	0	0	0.156468153636824	0	0.0118675940992946	0	0	0.0123713222552314	0.0773613343857349	0.177186765846683	0	0.00343983146988431	0.472148339747891	0	0	0	0.0547806525896905	0	0.0175445757020577	0.000923326430918473	0.000487013348816655	0.00259074355490552	0	0	0.0371948261079463	0	0.00282110505290112	0	0	0.00294084878816136	0.0183899490923558	0.0421199508725189	0	0.000817699515135566	0.112236739463546	0	0	0	0.0130221824684063	0
TCGA-06-0187-01	0.0467875490908137	0.13207441045986	0.214695358067044	0.169232073932445	0.00799697774746727	0.468535470183751	0	0.00691179319890974	0	0	0	0.188283420573542	0	0.00984475531204557	0.0433708966892885	0	0.0741233611938293	0	0.123707800363366	0	0.00518395918764633	0.422770185349137	0	0.00449108831799088	0	0.0892837888939154	0	0.0320289509203295	0	0.00160776069702755	0	0	0	0.0437968374904214	0	0.00229000061301846	0.0100885574966102	0	0.0172419259994374	0	0.0287758232366275	0	0.00120584710755052	0.0983410915689165	0	0.00104467756438145	0	0.0207684116891671	0
TCGA-06-0190-01	0.0460734533756514	0.0901313908836569	0.309157477729117	0.212272723546037	0.164278930497293	0.512744236107779	0	0	0.022047598029043	0.00968898577290251	0	0.0396258031379437	0	0.0546149687241072	0	0.0159254552141375	0	0.0257586999131507	0.0527104631008586	0.0752324027986145	0.00666665125628882	0.439968318263797	0	0	0	0.233112384326573	0.00291088598043692	0.021737383482146	0	0	0.0089298182097782	0.00392427698814057	0	0.0160494226161132	0	0.0221204024854116	0	0.006450200143475	0	0.0104329055365424	0.0213490309748867	0.0304709691999767	0.00270015734631174	0.178197964920357	0	0	0	0.0944162358068265	0.00117898024993256
TCGA-06-0190-02
TCGA-06-0210-01	0.0345665881440166	0.0779908348245425	0.271745404576087	0.21860147891329	0.0881611225594546	0.508888998966679	0	0.0264077252111816	0.0142724530891712	0.0366853660117302	0	0.102614707835694	0.0178864717360872	0	0.00858144996348392	0	0.103197588676269	0	0.160231147045968	0	0	0.412320885372788	0	0.00201042895374066	0	0.0393079135714625	0	0.0764838625324234	0	0.00673700484822839	0.00364111580565618	0.00935898441473523	0	0.0261785435383086	0.00456310590329441	0	0.00218925596758107	0	0.0263272451404911	0	0.0408773571314203	0	0	0.105189211928262	0	0.000512890432631228	0	0.010028035439893	0
TCGA-06-0210-02
TCGA-06-0211-01	0.122436747656195	0.0648876916148563	0.266269245524822	0.0858203297632914	0.035220947831838	0.419842054115392	0.00235879843794016	0.00567601342470568	0.00402992579226192	0.0216980461237892	0	0.128126861349372	0	0.0299301317920928	0.0139362150394751	0	0.07017513173296	0.0352694152668064	0.0173480309624852	0.235918050691745	0.00971502574317575	0.393459753124392	0	0	0.0225473084146048	0	0	0.00981129210419394	0.000435924681423518	0.00104897235139818	0.000744762286126612	0.00400997121750067	0	0.0236788613715952	0	0.00553132601606503	0.00257552320012472	0	0.0129689215714666	0.00651806799889291	0.00320605387429823	0.0435995290804347	0.00179541389971982	0.072714486653428	0	0	0.00416692163242976	0	0
TCGA-06-0211-02
TCGA-06-0219-01	0.0784938423430445	0.0334659139517047	0.300988169420738	0.110123603270167	0.0102030571811052	0.407853681000955	0.00549752399546183	0.000898183188998044	0.0220956980506127	0.0463807380270729	0	0.157897410798769	0	0.0144422661870208	0	0	0.0128095679882949	0.0958002633445589	0.125020312227015	0	0.0122668341344591	0.37709939317746	0	0.00225304387965092	0	0.105424962210903	0	0.0221138027897243	0.000918056309320244	0.000149991658838728	0.00368986020269219	0.00774532848093673	0	0.0263680002722684	0	0.002411779121805	0	0	0.00213912749103569	0.0159981177473014	0.020877705404823	0	0.00204849391868439	0.0629735272521205	0	0.000376245951922421	0	0.0176053895894704	0
TCGA-06-0221-02
TCGA-06-0238-01	0.109306932826887	0.0570679736637412	0.290776370785832	0.128814682807186	0.0894924245421967	0.397606810461222	0.00702643003661775	0	0.00164709068732103	0.0123614727076437	0	0.0762911968173775	0	0.0234541287571406	0	0.0012926860498877	0	0.0399649996393471	0.125330079867774	0	0.0265025101905434	0.528041703004267	0	0	0	0.109965266441656	0.0473931766397215	0.000729259160701799	0.00219314348623294	0	0.000514102637229399	0.00385835811467995	0	0.0238125962238267	0	0.00732068339696328	0	0.000403483130875958	0	0.0124741836436938	0.0391189902779383	0	0.00827216769971438	0.164816445245729	0	0	0	0.0343232063155186	0.0147927234879756
TCGA-06-0644-01	0.050684992941028	0.085237447129574	0.309315202103764	0.0936270649843935	0.119668456118749	0.696527882616527	0.000419924696993088	0.00221386270336614	0	0.0559670850075237	0	0.115024333869407	0	0.00753841329280765	0.0285241798303841	0	0	0.000412412873336095	0.0360559870625312	0.114543337230185	0.00712525649527562	0.60003952318851	0	0	0	0.0228787425728256	0	0.00925694117685421	0.000138764804459209	0.000731574559276743	0	0.0184944149816194	0	0.0380099796742884	0	0.00249108102952652	0.00942586198160122	0	0	0.000136282510018423	0.0119147600275539	0.0378510335464111	0.00235455268853812	0.198284044018542	0	0	0	0.00756031798587683	0
TCGA-06-0645-01	0.12389801840768	0.121057115367416	0.191827590289397	0.2841097978516	0.212163031233017	0.525341846017643	0.00189754832976077	0.00209875330937011	0.0142338250588964	0.0247920655333964	0	0.109951903591223	0	0.0144794647738803	0.0108436092372041	0	0.0698607636816258	0	0.220759661896409	0	0.00617397307996015	0.30033011997451	0	0.000990461652562139	0	0.202273813224316	0.00765879687447663	0.0136552397824086	0.000702385276565849	0.000776862122837875	0.00526870857188829	0.00917688447414072	0	0.040699146894772	0	0.00535963311722844	0.00401380631712595	0	0.025859247456325	0	0.0817150919129639	0	0.00228532139143176	0.111168422469611	0	0.000366623432379418	0	0.0748724794068888	0.00283493499294382
TCGA-06-0646-01	0.086474612986038	0.114923787140348	0.222258085545359	0.227150036270388	0.0788634607687003	0.486768536332092	0.0242156244012063	0	0.0187496925649006	0	0	0.0349572767389907	0	0.0313569529489125	0	0	0	0.0332024034219687	0.221944884689996	0	0.0139157251345562	0.355924522337797	0	0	0	0.265080723070769	0.000652194690902655	0	0.00820158890905245	0	0.00635033266293854	0	0	0.0118396787315094	0	0.010620285203741	0	0	0	0.0112453207543943	0.0751705045690961	0	0.00471311641748593	0.120548062957239	0	0	0	0.0897801800325463	0.000220891795100011
TCGA-06-0649-01	0.0932695047791849	0.1325322333437	0.26069987493113	0.125940980842999	0.1489869836375	0.474269689920805	0	0.00663082170976938	0.0182396819377322	0.0678246533758903	0	0.09165386588022	0	0.018335110118807	0.00436882026133359	0	0.0293229625986515	0.00217100635053937	0.174177842373845	0	0	0.495237562011667	0	0	0	0.0808191118503509	0.000343382408625803	0.010875179122568	0	0.00255316233251278	0.0070230916949283	0.0261155189800875	0	0.0352908294381956	0	0.00705983580418723	0.00168219080786346	0	0.0112906494641917	0.000835934350289737	0.0670662439395791	0	0	0.19068856686506	0	0	0	0.0311189655151548	0.000132217554584408
TCGA-06-0686-01	0.146455809140343	0.0532989028591474	0.26935492772839	0.0827208787122983	0.136767898429302	0.334313460492549	0.000437718346670074	0.00729547846637826	0.0271652780758877	0	0	0.1491607439663	0	0.0258690392673897	0.0306478701527754	0	0.0696247261477055	0.00464500773474278	0.00850229522791686	0.160153437267588	0.00261097049019566	0.480122194066934	0	0	0	0.027159871848661	0	0.00660536894085589	0.000102046619580739	0.00170081725242172	0.00633312452791603	0	0	0.0347743013554374	0	0.00603092840206734	0.00714503189147217	0	0.0162318257771437	0.0010829048881841	0.00198216614242201	0.0373370616327209	0.000608703551899227	0.111932358474221	0	0	0	0.00633186415759487	0
TCGA-06-0743-01	0.0722011634128185	0.0759114964826789	0.261891296574368	0.10365486918262	0.00955140600061554	0.379262154802644	0.0506496081817417	0	0.033806816716664	0.056585737184887	0	0.00420608324128784	0	0.0509723542429627	0	0	0	0.0270291934302177	0.101347646436725	0.0959878803958229	0.0386917557184601	0.528332333434899	0	0	0.0070069617612882	0	0	0.00538362925504357	0.0133262142408268	0	0.00889477527151006	0.0148880452143903	0	0.00110664560695177	0	0.0134111306560097	0	0	0	0.00711154212911906	0.0266651707230033	0.0252549842851244	0.010180031881151	0.139007390549715	0	0	0.00184357346404642	0	0
TCGA-06-0744-01	0.0729584123706666	0.0604829704918326	0.259154289791812	0.0787455313597935	0.00246001254960727	0.369031316400501	0.067540475313553	0	0.0560610552392119	0.0552843863250692	0	0.0118324810292052	0	0.0804025798303624	0	0	0	0.0484944525369264	0.0980777512463382	0	0.0208236071712202	0.537047655632534	0	0	0	0.02443555567558	0	0	0.0120984729193635	0	0.0100421733115409	0.00990304921178521	0	0.00211954314262866	0	0.0144024517181537	0	0	0	0.0086867736425247	0.0175685914547863	0	0.00373011658971722	0.0962009297079087	0	0	0	0.0043771221217817	0
TCGA-06-0745-01	0.0873853810267782	0.0884017710116973	0.256440991951241	0.121846221811892	0.077107796553602	0.421685229396054	0.00127192042322168	0.00308198637460845	0.00637611942417358	0	0	0.113624279444774	0	0.0327000553472771	0.0149425290271623	0	0.0532161832191826	0.0294030439468508	0.0512738781960579	0.119074256952683	0.0013765822374606	0.454168120927735	0	0	0	0.106847147893656	0.0022579145691306	0.0103859820160264	0.000319968763588525	0.00077531530406779	0.00160399896990256	0	0	0.0285837223334255	0	0.00822614063562455	0.00375899502077065	0	0.0133872497340776	0.00739673288174984	0.0128986366688146	0.0299547377939478	0.000346297856734255	0.114252125731646	0	0	0	0.02687884334611	0.00056800890982102
TCGA-06-0747-01	0.0176682229380253	0.0953713039200504	0.266202031222505	0.0732482082592376	0.0401548361346924	0.440011321477936	0.0708183135664643	0	0.0711726469342483	0.000733994093283719	0	0.0291755476547445	0	0.0697683720278944	0	0	0	0.0572326768377977	0.0983253467845578	0	0.0297824434517605	0.448210466961278	0	0	0	0.114663364642059	0	0.0101168270459122	0.0101150384449524	0	0.0101656481736648	0.000104836984927139	0	0.00416716766212337	0	0.00996507442445059	0	0	0	0.00817459068661024	0.0140438908066579	0	0.00425385109201238	0.064018272625039	0	0	0	0.0163774634437391	0
TCGA-06-0749-01	0.130434845155893	0.121463828329557	0.245958629095526	0.105813748628703	0.133032887337417	0.458583226904162	0	0.038869627424308	0.0184275255525088	0.0233183905416212	0	0.150693337856811	0	0.0281470427825114	0	0	0	0.0760105576739677	0.0655353106047262	0.0386351716680211	0.00105183341305508	0.49924133926564	0	0	0	0.0439772945179425	0	0.0160925686988872	0	0.00890392511601082	0.00422122151575616	0.00534157945333551	0	0.0345195538179937	0	0.00644768622134782	0	0	0	0.0174118549212536	0.0150122740233438	0.0088502179766496	0.000240945091706839	0.114361978598701	0	0	0	0.0100739462438901	0
TCGA-06-0750-01	0.0439725348980537	0.0890158856566757	0.260356460701998	0.116693401900483	0.0765712841657399	0.458630440096395	0.0114147375048183	0.00622002130146129	0	0	0	0.187562674494181	0	0.0172095542575309	0.0483814965131001	0	0.102107515529574	0.0154659021368479	0.0917360080352142	0	0.0471458149495086	0.323895753817825	0	0	0	0.103011774962139	0	0.0458487464977988	0.00359505595259517	0.00195898719490029	0	0	0	0.0590726075952554	0	0.00542012555688909	0.0152376861019768	0	0.0321586222507832	0.00487096470819933	0.0288921301620036	0	0.0148485098849305	0.102010524314865	0	0	0	0.0324434175213148	0
TCGA-06-0878-01	0.0291207748270555	0.081676715886209	0.241882774637439	0.206806672971094	0.0707527330512235	0.590206574878087	0	0.0100941789968966	0.0085703000340242	0	0	0.0119128199763358	0	0.0240428821655932	0.0301896820858338	0	0.0842865245662466	0	0	0.299692281131149	0.00495916266230282	0.406212278354754	0	0	0	0.0969973611289594	0.00368227819928449	0.0193602506986209	0	0.00305381472718173	0.00259279218927223	0	0	0.00360401228244355	0	0.00727374734129018	0.00913335257785687	0	0.0254993922836621	0	0	0.0906665814052205	0.00150030665963881	0.122892316292705	0	0	0	0.0293448303229466	0.00111400792456845
TCGA-06-0882-01	0.112938392283761	0.141509012750675	0.199799044856068	0.14106031498105	0.145755606631	0.507066175588431	0.00128010149333262	0.00251752879251587	0.0070384989777796	0.0347491387304565	0	0.125677373457121	0	0.00647134307436445	0	0	0.06101227995775	0	0.166303917496191	0	0.00450742696527716	0.564874496761548	0	0	0	0.0125741482106534	0	0.0129937460830107	0.000408846258985627	0.000804062985684893	0.00224799673379619	0.0110983820008936	0	0.0401395703736847	0	0.00206685518323896	0	0	0.0194864567714619	0	0.0531151122603253	0	0.00143960823575546	0.18041290163337	0	0	0	0.00401600457669389	0
TCGA-06-1804-01	0.079129240990343	0.102106659187529	0.226030248920243	0.115665310703677	0.0277755212715984	0.405575388001423	0	0.00126314824834469	0.0302390217080746	0	0	0.161895950064351	0	0.0202820255408194	0.037193781513601	0	0.0529204558843693	0	0.0507603969542525	0	0.112059240581723	0.373881709642126	0	0	0.0801138350359595	0	0	0.0793904348263795	0	0.000479086209494821	0.0114690403980197	0	0	0.0614038115878601	0	0.0076925560795907	0.0141068380734255	0	0.0200716429347111	0	0.0192523769091506	0	0.0425017703816787	0.141805660029709	0	0	0.0303855336107766	0	0
TCGA-06-2557-01	0.317684287571678	0.0929934453036959	0.281769532786659	0.114719070299993	0.178746598554419	0.632154594260612	0.0224804324355013	0	0	0.0370480149275321	0	0.0763668583860817	0	0.0159812791564818	0	0	0	0.0326372110229018	0.114779660625754	0	0.0300831115604221	0.640254411200509	0	0	0	0.0303690206848171	0	0	0.0115385642228816	0	0	0.0190156884569766	0	0.0391969283738495	0	0.00820273437532531	0	0	0	0.0167517487274303	0.0589131231977247	0	0.0154408023849165	0.328624312001834	0	0	0	0.0155875513766543	0
TCGA-06-2558-01	0.104995005146056	0.0686911434409955	0.27928602745494	0.124093265910664	0.0482541589892783	0.399914788158868	0.0970858910054745	0	0.104758531509649	0.0113872886380705	0.00293861906999437	0.00921231995082576	0	0.0289539504817567	0	0	0.00502573752221268	0.0278390724156734	0.108190456866496	0	0.0020743186898899	0.570483565640663	0	0	0.00424404244628189	0	0	0.027806205763013	0.0334850410612232	0	0.0361313440375824	0.00392748960402792	0.0010135332662962	0.00317734027702472	0	0.00998625248968025	0	0	0.00173338294113953	0.00960172969821769	0.0373150192379944	0	0.000715435021357628	0.196760470778946	0	0	0.00146377536537528	0	0
TCGA-06-2559-01	0.0895389339480459	0.0713266135263969	0.283449323749731	0.118748810715746	0.0576781434518582	0.4039483528332	0	0.00853870254256909	0.00735480195434621	0.0264135287795843	0	0.0710978042256009	0	0.0232079185441535	0.0395023954277347	0	0.0901384134443269	0	0.0668736384208598	0.167607264298947	0.00100749843558874	0.430640831638747	0	0	0	0.0547735099801457	0	0.0128436923073959	0	0.00237683938424153	0.00204728796456317	0.00735248887838922	0	0.0197908359465649	0	0.00646017290648195	0.0109959152173806	0	0.0250909936304048	0	0.0186149941134269	0.0466552787012596	0.000280447989531269	0.119873491786204	0	0	0	0.0152467936533583	0
TCGA-06-2561-01	0.138347682688047	0.135319449049154	0.249428060098605	0.119108639313262	0.11327630154688	0.475901963066696	0	0.00400786956944739	0.00878763448755763	0.0573796594495394	0	0.0585202784613841	0.000238104084536486	0.00709432395075857	0	0	0.0169590623700886	0	0.255851884506092	0	0.00140436238864129	0.543452926858151	0	0.00191560828112807	0.0253314950434038	0	0	0.0190567905492711	0	0.0011781983720668	0.0025833117740371	0.0168679694240938	0	0.0172032786050982	6.99957520878164e-05	0.00208552718217592	0	0	0.00498547653060794	0	0.0752130947856329	0	0.000412842147534543	0.159759528753201	0	0.000563133734577585	0.00744673091401815	0	0
TCGA-06-2562-01	0	0.101840348404373	0.242117624378798	0.183277837689887	0.0920247288729392	0.513302857426052	0.000133302952780564	0.00628721665195603	0.00727782509379132	0	0	0.136479549220376	0	0.0271127958573349	0.0445246961147961	0	0.0981985916439974	0	0.0830727154523262	0.12497702865492	0	0.383973439004569	0	0.00749852878824582	0	0.0662521307280301	0.00237336295579436	0.0118388168810829	3.06397066512872e-05	0.00144511783010637	0.00167280935104429	0	0	0.0313698478899856	0	0.00623188079661278	0.0102340090691072	0	0.0225709631991011	0	0.0190942779517803	0.0287259915572897	0	0.088256361075156	0	0.00172353813321968	0	0.015228063656408	0.000545517884080763
TCGA-06-2563-01	0.0885320977693313	0.0699045911690878	0.26311242044709	0.0881038761023602	0.0331961307065924	0.421037101425663	0.00178626581184787	0.00694837133908029	0.00411976538008554	0.0727726777695627	0	0.131187835679565	0	0.0166544125481169	0.0304953224535694	0	0.0468142229502668	0.0300348752427749	0.0412018147040525	0.0321483450655756	0.0177914423722254	0.489915307780082	0	0	0.0610480981144365	0	0	0.0170812427887582	0.000412344726279754	0.00160397420075974	0.000951013850637843	0.0167989723010444	0	0.0302836295895757	0	0.0038445337406974	0.00703959360724799	0	0.0108066771587918	0.00693330316724626	0.00951109901655475	0.00742118024007773	0.00410700769529261	0.113092907084113	0	0	0.0140924498134216	0	0
TCGA-06-2564-01	0.0864771434096056	0.15736005583559	0.233394773252485	0.108921226743462	0.143503800208726	0.474402751259771	0.00260357831625269	0	0.00946710885032176	0.046968221958425	0	0.182077815663408	0	0.0112084802190587	0.00590653268787063	0	0.0876979431031161	0.0213347628259336	0.0846558128537702	0.00366664865236427	0.00134214414438762	0.436584070151342	0	0	0.0823881758761393	0	0	0.0240987046976102	0.000730505404328703	0	0.00265625740364974	0.0131782246603292	0	0.0510869319813369	0	0.00314484696819816	0.0016572399694678	0	0.0246060665759208	0.00598605367356385	0.0237525133818623	0.00102877898452535	0.000376575401916246	0.122495651733805	0	0	0.0231162655467677	0	0
TCGA-06-2565-01	0.1053543222116	0.042309231004057	0.289535584121702	0.0845002083176258	0.049108639605442	0.44773103537489	0.00485572985586206	0	0.00564712917085544	0	0	0.115420172194041	0	0.00306505870006098	0.0160658400855613	0	0.0104400537301788	0.0300757894532387	0.0406088220144133	0	0.0405922012702868	0.635084387455864	0.00479536382390413	0	0.0932053252961653	0	0	0.000144126949568139	0.00122473535851425	0	0.00142434587074367	0	0	0.0291118266806357	0	0.000773083733510118	0.00405220286158797	0	0.00263324017762279	0.00758585915444666	0.0102425508965704	0	0.0102383587331633	0.16018401518333	0.00120950954983322	0	0.0235086919743335	0	0
TCGA-06-2567-01	0.101959244217186	0.0954826654002262	0.301932289214448	0.179811008400941	0.0968499733409024	0.477488199514517	0.0511817232891096	0	0.0307209771423578	0.0104577789337641	0	0.10429658325227	0	0.0231841808498541	0	0	0.0259762270205226	0.0421177721603573	0.163418451896106	0	0.006297086870775	0.447153753913146	0	0	0	0.0407296744273479	0	0.0544657902443895	0.0248892589883024	0	0.0149393632596297	0.00508553349903031	0	0.0507185867403791	0	0.0112742800461047	0	0	0.0126320295665053	0.0204815327023679	0.0794690743360542	0	0.00306222252645226	0.217447261903821	0	0	0	0.019806511977044	0
TCGA-06-2569-01	0.0562635303514481	0.0221165810627652	0.309537917516214	0.0924259350443281	0.00856470274260521	0.364592681044165	0.0402028554592425	0	0.0321747494527151	0.0506557036675103	0	0.163542685041815	0	0.000661298805175572	0.0179292875210832	0	0.0050744701733694	0.0458389345162801	0.0358504325725197	0.171547048322689	0.00433920305564037	0.423318242327782	0	0	0.00886508908417767	0	0	0	0.00299808294061876	0	0.00239939592227874	0.0037775923942658	0	0.0121960126584524	0	4.93156181022622e-05	0.00133705654586908	0	0.00037842293254222	0.00341838722696513	0.00267350587617936	0.0127929290896057	0.000323591210335419	0.0315684840362221	0	0	0.000661104094391594	0	0
TCGA-06-2570-01	0.1570372546236	0.112726335007575	0.196177635029741	0.143087273151791	0.0594208720836025	0.445372355427058	0.0271446023125972	0	0	0.0173165869505128	0	0.0187887302122143	0	0.00625839105368597	0	0	0.0256710426226583	0.00548445453256994	0.132391025896504	0	0.0100449505735265	0.715408996585296	0	0	0.0141731374514548	0	0	0.0273180818089803	0.00772250200396876	0	0	0.00492648136403804	0	0.00534529867282372	0	0.00178048058678984	0	0	0.00730328172851681	0.00156029956271606	0.0376645769578566	0	0.00285773760987562	0.203530239498971	0	0	0.00403218588767426	0	0
TCGA-06-5408-01	0.0608552837761667	0.0804076087041947	0.263137029326045	0.107664908277898	0.0242418731906523	0.473599602027975	0.0142536684200211	0.00392731971017987	0.0108169554406161	0.0544127769250456	0	0.168554140814336	0	0.0572439589499894	0.0284493486770243	0	0.0185165539159877	0.0101474863313087	0.107864050068525	0	0.00778656885992488	0.463422389805821	0	0.0034969246771797	0.0229773851689481	0	0.00421473521350927	0.0239157370215839	0.00332132417212874	0.000915125952191799	0.00252051714092731	0.012679014689296	0	0.0392757096420666	0	0.0133387236861697	0.00662913620956669	0	0.0043146421183273	0.0023645205322148	0.0251339841954711	0	0.00181439041587969	0.107984551051136	0	0.000814837283721041	0.00535408447321146	0	0.000982098189129178
TCGA-06-5410-01	0.175488717596453	0.0718021022228149	0.210331194393767	0.409061800728323	0.487077161102376	0.668701196353858	0.00936957643118913	0	0	0.0198836363095886	0	0.0737416284750294	0	0.00471023714775021	0.0206960039059907	0	0.0672470561738941	0	0.14816240733821	0	0.00297363121798541	0.592552225639188	0.00331710122379304	0	0	0.0189590012141981	0	0.0383874949231835	0.00439336907944088	0	0	0.00932338335579466	0	0.0345772504007094	0	0.00220861747526545	0.00970430032737643	0	0.0315319629918761	0	0.0694729525838985	0	0.0013943276457268	0.277846137997371	0.00155537980366721	0	0	0.00888982445719469	0
TCGA-06-5411-01	0.0992287301447716	0.0527100820428193	0.264102804570682	0.108517704533542	0.0630161371651342	0.427657938965189	0.0005752168588843	0.0029884853531271	0.00851902035586882	0.0772676052269714	0	0.209961345063893	0	0.0149006345942575	0	0	0.0455087378022056	0.0411059712065566	0.0984530826031096	0	0	0.470427399610252	0.000336583751683509	0.00393841769761686	0.00420070059182893	0	0	0.021816799283744	0.000167747626281156	0.000871517092067546	0.00248435945655286	0.0225331666919397	0	0.0612299808346736	0	0.00434539781764696	0	0	0.0132714864376168	0.0119875295540814	0.0287113818930264	0	0	0.137188398433415	9.81562423243776e-05	0.00114854112822832	0.00122502938172555	0	0
TCGA-06-5412-01	0.157984248030614	0.0929863909574374	0.269974879913028	0.222013486627232	0.223268974944362	0.456736698387755	0	0.0358654964430662	0.00368952810530765	0.0285652589344378	0	0.118610897495176	0	0.0159717502741612	0.00748642359488154	0	0.0702058140343995	0.0249499984343082	0.206478208473102	0	0	0.325035236781273	0	0.00157217048460897	0	0.141694362162571	0.00517931503054654	0.0146955397521611	0	0.0120825099703722	0.00124294278734197	0.00962317715103965	0	0.0399581071979645	0	0.00538062625839258	0.00252205592277737	0	0.023651211670673	0.00840525392759703	0.0695591936529059	0	0	0.109499153186579	0	0.000529638996788102	0	0.0477345558646455	0.00174482808555618
TCGA-06-5413-01	0.114042593200144	0.0377354735587713	0.32058057296509	0.131411092313753	0.138076707578037	0.461880272554987	0.0209225222493813	0	0.0361415671963288	0.0367576096548421	0	0.0961540006433994	0	0.0066360787243176	0	0	0.00117835628667836	0.0019582378923171	0.052599551186946	0	0.00275187069885571	0.686339544389968	0	0.00335103560614903	0.0306586096327518	0	0	0.0245510158380649	0.00928971527936738	0	0.0160470551782516	0.0163205814276864	0	0.0426929066344141	0	0.00294645555567283	0	0	0.000523196690648434	0.000869468425081126	0.0233544908460397	0	0.00122184576855973	0.304738543295948	0	0.00148787829216276	0.0136125917781235	0	0
TCGA-06-5414-01	0.0996984733420168	0.13077455676568	0.244592330827042	0.151716746775789	0.0867890365458334	0.512790221192837	0	0.0232560987595219	0.00847774140916766	0.00984191762773896	0	0.167112994922716	0	0.0165135441205551	0.0382626935702505	0	0.0904886576472893	0.000581768533518937	0.0664036851669958	0.0832599831197548	0.0128750526457301	0.435705715797501	0	0	0	0.0307926391861874	0.0010981928098229	0.0153293146832495	0	0.00637323990779173	0.00232329078215338	0.00269713776342745	0	0.0457966411032709	0	0.00452547004966215	0.0104857365873407	0	0.024798051043883	0.000159431316200541	0.0181976616416568	0.0228170619942704	0.00352835616090124	0.119403391114197	0	0	0	0.00843859836324824	0.000300955302709469
TCGA-06-5415-01	0.0586501840541948	0.0678092147597191	0.293123382741178	0.0790779196440949	0.018541968880173	0.396350067701778	0.00390312303530656	0	0.000184563699830476	0.143098341199015	0	0.1702252462395	0	0.0363090948137497	0.028259540688344	0	0.00355683508833059	0.0206203014358177	0.0128304100796472	0.11826497625708	0.0201691657936458	0.419470270014777	0	0	0.0131684765745729	0	0	0.00993965508038346	0.000910235790770905	0	4.30415551196178e-05	0.0333715413480579	0	0.0396977267225226	0	0.00846753672149446	0.00659032398738027	0	0.000829479001810151	0.00480879957244078	0.00299214202553198	0.0275802256834085	0.00470359156226975	0.0978234222897861	0	0	0.00307098151395145	0	0
TCGA-06-5416-01	0.0568223042084169	0.0394136869945792	0.304975624844089	0.0795403998471132	0	0.348254855640557	0	0	0.04650814437974	0.0708986816291734	0	0	0	0.0623804078817405	0	0.0105377122918687	0	0.030556750271256	0	0.290910736191281	0.0161643437155501	0.331109739489684	0	0	0	0.140933484149707	0	0	0	0	0.00688932185750317	0.0105023290765563	0	0	0	0.00924050428653203	0	0.00156096727978845	0	0.00452641769190291	0	0.0430930478984665	0.00239444871337944	0.0490477871332181	0	0	0	0.0208766904325173	0
TCGA-06-5417-01	0.0553025769521418	0.0386377213473194	0.271804629969488	0.0768552117324047	0	0.359759161726995	0.000305108622457672	0	0.0408207453824863	0.0338341002588137	0	0.148462043203668	0	0.0221715074277508	0	0	0.00679007027595358	0.0334178006506611	0.0266229444253445	0	0	0.560317972486048	0.00333034056411033	0	0.105935123692045	0	0	0.0179922430106615	3.02004518976481e-05	0	0.00404054447042363	0.00334898800674917	0	0.0146951625237039	0	0.00219459397173551	0	0	0.000672098969536774	0.00330778157937997	0.00263520888401939	0	0	0.0554617429004327	0.000329645846122075	0	0.0104857364618623	0	0
TCGA-06-5418-01	0.0332155319226597	0.110154517635679	0.252321747751225	0.139820787396593	0.033345235118202	0.489506711545926	0	0.0224034778803613	0.00392256166124508	0	0	0.2122539109626	0	0.0263650309194624	0.016460003426612	0	0.128967849332432	0.00364278815306517	0.162158512654157	0.00259410773345331	0	0.299019568801132	0	0.00221866455309795	0	0.0810676278126769	0.00507518636765592	0.0338507097420489	0	0.00434364308290422	0.000760516198338475	0	0	0.0411523263082401	0	0.00511171902842221	0.00319130718946348	0	0.0250046135542602	0.000706273001363652	0.031439703495398	0.000502952183267945	0	0.057974671995663	0	0.00043016030773492	0	0.0157175971818492	0.000983989998251241
TCGA-06-5856-01	0.0825056987858095	0.0775911081386985	0.264061358465261	0.0992865070532691	0.0812293523772589	0.459095978763971	0.00039448495362914	0.00421405174392351	0.00741722252228343	0.0360131588001548	0	0.21522796440434	0	0.00544892960104415	0.00142902587858674	0	0.0680220070151851	0.012096757881409	0.0709432869586297	0	0	0.526367764603171	0	0.00120262002018533	0.035597343581996	0	0	0.0156253820354629	0.000108295590112499	0.00115685836981716	0.00203620564651891	0.00988647665316133	0	0.059085243174553	0	0.00149586198712486	0.000392301910082667	0	0.0186736739198204	0.0033208504435046	0.0194756353950268	0	0	0.144500587815796	0	0.00033014806665989	0.00977232539336296	0	0
TCGA-06-5858-01	0.110864745342975	0.137941162128671	0.258591279297276	0.115504836815577	0.126382032260344	0.477659567972561	0.0151587257046619	0	0.146537458757573	0	0	0.0371273876329856	0	0.0235259837850397	0	0	0	0.0244341222925472	0.176655129289597	0	0.0169021025060766	0.515910768482111	0	0	0	0.0378341612308625	0	0.00591416031854499	0.0031077451341178	0	0.030042173946045	0	0	0.00761161990175941	0	0.00482314694900815	0	0	0	0.00500932770607161	0.0362167064146993	0	0.00346516111202313	0.105768730936016	0	0	0	0.00775651811104947	0
TCGA-06-5859-01	0.134639173810478	0.078341586587045	0.320554124571307	0.123197735619419	0.182410461901359	0.413365006234826	0.00201597377388678	0	0.0225901536907881	0.0502604124491622	0	0.162831728779669	0	0.0183541027831926	0	0	0	0.0594153763143546	0.0587084071596155	0	0.012643799114386	0.546587236671715	0	0	0	0.0576121172888931	0	0.00898069197433772	0.000570129974072586	0	0.00638863655115586	0.0142139585433553	0	0.0460498298687492	0	0.00519065489812014	0	0	0	0.0168030395020001	0.0166031042096454	0	0.00357574535672938	0.154578284255771	0	0	0	0.0162930665872978	0
TCGA-06-6698-01
TCGA-08-0386-01	0.0790829700337594	0.0820860294674809	0.263156853991938	0.096306284859975	0.0520477530728129	0.392874399851054	0.0575796432801521	0	0.306928306127367	0	0.0272508171994207	0.00945949486556229	0	0.0335685582161394	0	0	0.0129099195923564	0.0119836363903294	0.0869500755929464	0	0	0.434987116648139	0	0	0.00336380855899187	0.00224927377284867	0	0.0127693497557467	0.0142977355648692	0	0.0762140838044234	0	0.00676671399904648	0.00234890924049313	0	0.00833548701114863	0	0	0.00320569225476363	0.00297568471171018	0.0215907761380986	0	0	0.108012665825317	0	0	0.000835275151554959	0.000558522418430326	0
TCGA-09-0364-01	0.0844911722809947	0.0805898623106077	0.170459272440777	0.0730760949805641	0	0.293566192467386	0.0691064701184099	0	0.0885746144903359	0.0243293829576902	0	0.212849820701827	0	0.216308647245754	0	0	0	0.0981536351002598	0.108863545763081	0	0	0.158962751149726	0	0	0.0138244351978927	0	0.00902669727502338	0	0.00403425154577872	0	0.00517074992851065	0.00142028453539485	0	0.0124256052539473	0	0.0126275223292589	0	0	0	0.00572994762210457	0.00635516366298479	0	0	0.00927982175110663	0	0	0.000807033682534439	0	0.000526954529331957
TCGA-09-0366-01	0.148265513064129	0.190883205324807	0.093526411187051	0.174439979123479	0.27664309903892	0.644827543217237	0.024080372787241	0	0	0.0395047752405417	0	0.0535897062154199	0	0.0356785171442889	0.00895702623927882	0	0	0.0654836936425295	0.196294705597577	0	0.0210826223630471	0.486414566811198	0	0.0154053161689926	0	0.0535086977898857	0	0	0.00946139642780565	0	0	0.015521783763255	0	0.0210558806308173	0	0.0140184123244653	0.00351929668252381	0	0	0.0257291359474811	0.077125966559875	0	0.00828355315247441	0.191116686004901	0	0.00605288816158826	0	0.0210240516871899	0
TCGA-09-0367-01	0.111049794278171	0.0755970902546058	0.14222293280047	0.0730069646240065	0	0.390555714293639	0	0.0451191637185176	0.0540370184568461	0.0708387218339274	0	0.130097965736402	0	0.0330389138011595	0.0261128248917281	0	0	0.139031489439233	0.028957588722652	0.0268769944206812	0.0549939457911843	0.239859461507635	0.0174469216562697	0	0	0.129505578759043	0	0.00408341126472062	0	0.00632290056009717	0.00757262914708116	0.00992718297605502	0	0.0182316433335087	0	0.00463000085466161	0.0036593939587108	0	0	0.0194835677347823	0.00405805291728787	0.00376648299903013	0.00770673084311451	0.0336133784077383	0.00244497330226721	0	0	0.018148627522881	0
TCGA-09-0369-01	0	0.142449057093448	0.0979908250552455	0.0839077934559768	0.111436100489735	0.299585817891308	0.0348259387164022	0	0	0.0264499773089262	0	0.0260032414519341	0	0.00463162696297234	0.0378019221949247	0	0.00953076119409349	0	0.0193978263389757	0.145834991457383	0.0106319053947832	0.684891808979605	0	0	0	0	0	0	0.00695457586632273	0	0	0.00528193583970233	0	0.00519272479402289	0	0.000924914080875198	0.0075488657445324	0	0.00190324810273988	0	0.00387365451983131	0.0291225606383216	0.0021231414111678	0.136769667131136	0	0	0	0	0
TCGA-09-1659-01	0.173984436010971	0.0446882844799002	0.155318095377897	0.0624946855520783	0	0.40309860842215	0	0.00560497315705919	0.0582393816557627	0.0814154642951947	0	0.0712605988602337	0	0.0343929505210998	0.0516827247422619	0	0	0.10467062938397	0.086230296053195	0.16982445712904	0.0253409647871111	0.258279496093126	0	0.0156146690627432	0	0.0374433942592026	0	0	0	0.000954669489665505	0.00991964799933375	0.0138671243503964	0	0.0121374924804906	0	0.00585799424939558	0.00880288256012015	0	0	0.0178280704540235	0.0146872126627635	0.0289254244894842	0.00431621084402054	0.0439915674557235	0	0.00265957529638662	0	0.0063775624052288	0
TCGA-09-1661-01
TCGA-09-1662-01	0.183761504028429	0.356350191380969	0	0.135838506448447	0.047071027738354	0.478144358989538	0.0122487281725539	0	0.00191603400651482	0.0548773409113867	0	0.17942492390834	0	0.025212204053758	0.0250115128391443	0	0	0.0675754785673295	0.0905097174516002	0.241019610060765	0.0279670405388569	0.251355992316008	0	0	0	0.0228814171737427	0	0	0.00501150495881637	0	0.000783935588220974	0.0224527854835013	0	0.0734107968790374	0	0.0103154453146587	0.0102333335228825	0	0	0.027648164051301	0.0370315914795249	0.0986119500715207	0.0114425726793378	0.102841028405094	0	0	0	0.00936181569347771	0
TCGA-09-1665-01
TCGA-09-1666-01	0.0589624901500447	0.109152370487934	0.233040229830673	0.135349278289231	0.0593137770702942	0.455252413388199	0.0095307563146296	0.000576092943807045	0.0226432156278427	0.103290191305077	0	0.124131852983897	0	0.0926006877058887	0.00689249234813871	0	0	0.0370312568506306	0.00260157024396129	0.089185767148071	0.195550649845739	0.281918422221356	0	0	0	0.0340470444609605	0	0	0.00351700718324119	0.000212587852915079	0.00835572218886354	0.0381157940446652	0	0.0458067129408471	0	0.0341711898912759	0.00254344401415754	0	0	0.0136651480794029	0.000960022576767977	0.0329110275562462	0.0721614337300027	0.104032574468259	0	0	0	0.0125639242033211	0
TCGA-09-1667-01	0.113656016984503	0.156107982118841	0.182166241362747	0.146540432332963	0.01556151096241	0.541647515426166	0.00712112585567167	0	0.0107977071769874	0.0947176311812083	0	0.168511844908988	0	0.0466640266754408	0.0683842627906202	0	0	0.088701625520471	0.0355131685459986	0.137149169568743	0.102777143187914	0.215244155120696	0	0	0	0.0244181394672605	0	0	0.00364452440853972	0	0.00552616372191379	0.0484755817767269	0	0.0862427577248514	0	0.0238822045370734	0.0349984145697847	0	0	0.0453966473614606	0.0181753015202495	0.0701916391080397	0.0526003632824439	0.110159909125619	0	0	0	0.0124969712799949	0
TCGA-09-1668-01	0.0657564015888179	0.192194756359254	0.206872345784636	0.18706896385233	0	0.679216209569466	0.0691381374345168	0	0.0165213942869744	0.0510648513453852	0	0.243337703050611	0.00130113024812532	0.0508359161977118	0.0257545842555351	0	0	0.0442295492309259	0.0147097183930147	0.110635713390461	0.0875655593051561	0.119865800031728	0.00579717388079887	0.10172603185359	0	0.0575167370954657	0	0	0.0427837374672555	0	0.0102236916121208	0.0315997114593178	0	0.150581094451132	0.000805159308771128	0.0314580428865368	0.0159373308604206	0	0	0.0273699219100783	0.00910259884481366	0.0684630725073146	0.0541869081161395	0.0741747913691948	0.00358737991174614	0.0629496252272027	0	0.0355922370948487	0
TCGA-09-1669-01	0.0736754085424257	0.122706455103241	0.201145654053362	0.100039338359096	0.0167075555608832	0.396169203938696	0.0310284131769072	0	0.10919599178047	0.125638821815333	0	0.153790176446419	0.00244822809766926	0.0753150604060035	0.0244900089769204	0	0	0.0457499700397766	0.0274726155093981	0.0463189054489067	0.0626887769713936	0.253152823024489	0	0	0	0.0427102083063144	0	0	0.0117097196746982	0	0.0412091474372139	0.0474144576884724	0	0.0580384128779814	0.000923929450081025	0.0284229244856656	0.00924221094761007	0	0	0.0172654438123292	0.0103678078705372	0.0174801526379446	0.0236579292953023	0.0955365836974692	0	0	0	0.0161182772597319	0
TCGA-09-1670-01	0.0969106937797216	0.108517147562213	0.228356274790719	0.125213177992964	0.109162061577401	0.402455846417999	0	0.00915985801182444	0.00239966564714073	0.039935834811212	0	0.132980604439086	0	0.0493266370742074	0	0	0	0.0416945038603235	0.198200532476795	0	0.024298305000085	0.437521680359966	0	0.0514734230833705	0.0130089552359893	0	0	0	0	0.00255497732852311	0.00066934348944773	0.0111393814627447	0	0.0370925432508415	0	0.013758776528435	0	0	0	0.0116299305021572	0.0552844668908308	0	0.00677757431573894	0.122038788441263	0	0.0143575837998492	0.00362861363711297	0	0
TCGA-09-1673-01	0.0658313454472058	0.0810350883986155	0.239361747891374	0.098041371009284	0.10165721892711	0.408206989010123	0.00990829450076663	0	0.109456484439097	0.0364437221028668	0	0.0741610718442031	0	0.0722243866078032	0.00065737593499947	0	0.0043017054089173	0.0362543871615153	0.0910355201810344	0	0	0.456492439193124	0	0.0928552090622903	0	0.0162094035633828	0	0	0.00208463867618618	0	0.0230289098495667	0.00766751458527391	0	0.015602991879368	0	0.0151955263012015	0.000138307485590776	0	0.000905049952672931	0.0076276797840915	0.0191532625782801	0	0	0.0960429460443395	0	0.0195361129083948	0	0.00341034974117124	0
TCGA-09-1674-01	0.0344646197646084	0.132115748046318	0.169681884602666	0.0989598845762017	0.0897863239892374	0.355467019298667	0.170434090876343	0	0.17697766727436	0	0	0.234838967556784	0	0.0622346877810396	0	0	0	0.101443914287844	0.0117467994380571	0.117134619968876	0	0.0666193028133798	0	0.0143054810807358	0	0.0442644689225811	0	0	0.0321027150068632	0	0.0333352534453356	0	0	0.0442339229740795	0	0.0117224343739152	0	0	0	0.0191078266843113	0.00221260988728091	0.0220633049583157	0	0.0125483140208466	0	0.00269455940304887	0	0.00833759034618712	0
TCGA-09-2044-01	0.0439946074344801	0.121288762928182	0.237539469532549	0.148172312011708	0.0596070222891343	0.52804511198492	0	0.0294356565112713	0.0015437738800211	0.0591997838241605	0	0.113867969404985	0	0.0428216879520129	0.0399423477562341	0	0	0.0657494714859544	0.118823132438921	0	0.0369497279322069	0.413365767427174	0	0	0	0.0780748157848348	0	0.000225865602224536	0	0.0104734724143857	0.000549288688032452	0.0210638177063427	0	0.0405152518337264	0	0.0152363432876418	0.0142118480432237	0	0	0.0233942557253614	0.0422783435903119	0	0.0131470468840686	0.147079273076246	0	0	0	0.0277797245346845	0
TCGA-09-2045-01	0.0746498828832214	0.131676021326424	0.165710440557904	0.119461065179158	0.0919932225570494	0.357489659893721	0.00174437227084167	0.00652690937141717	0.00378891400227784	0.103558714064857	0	0.198047489654696	0	0.0302868422029774	0.0630175839057684	0	0	0.0817707999679545	0.0262264527369855	0	0.0116128144225815	0.29513148061181	0	0.0846617033042723	0.0936259234835617	0	0	0	0.000380335563550814	0.00142309975658192	0.000826118808691328	0.0225795046922239	0	0.0431814383011821	0	0.00660361517434916	0.013740087875191	0	0	0.0178289599116401	0.00571830500197485	0	0.00253200901645406	0.0643492217093762	0	0.0184592802669728	0.0204138009794802	0	0
TCGA-09-2048-01	0.0308776459517703	0	0.275494460545386	0.0634888640652247	0	0.350456901219673	0	0	0.0275651941715781	0	0	0.256012257507118	0	0.0408133962805582	0.147463125009766	0	0.0264729321093111	0	0.105699668782991	0	0	0.346933280562309	0	0	0	0.0450227141224001	0	0.00401743145396744	0	0	0.00275460063523835	0	0	0.0255834050276723	0	0.00407849865380521	0.0147360477600031	0	0.00264545046013566	0	0.0105626092441722	0	0	0.034669178423841	0	0	0	0.00449913743214594	0
TCGA-09-2051-01	0.0471883393580414	0.149434978787974	0.258674905674152	0.150097451640092	0.0856393659201761	0.502745094459464	0.0697356151367821	0	0.0690607778762766	0.0388482587545382	0	0.119305340072582	0	0.0814012832544368	0.0217930183270059	0	0.0166347469584647	0.0305586132891284	0.0714417378120861	0	0.0037723924347425	0.356522184913164	0	0.0997890414034451	0	0.00318261386041265	0	0.0179543759069356	0.0278847482434165	0	0.0276149052503123	0.0155340124689604	0	0.0477058869487824	0	0.0325494266565058	0.00871423917779703	0	0.00665163317366461	0.012219283311173	0.0285669649440209	0	0.00150844318375676	0.142560316561296	0	0.0399020255507756	0	0.00127261208034867	0
TCGA-09-2053-01
TCGA-09-2054-01	0.0617915175291013	0.176261710332275	0.113596208240304	0.106635582472576	0.124225759308163	0.327193429866659	0	0.0278616152094972	0.0722989754550526	0.091526932586315	0	0.136052450263798	0	0.113805002933799	0.00609858241126326	0	0	0.0391578634357165	0.070188838578867	0.118689176278041	0.0339701884002007	0.276302245660668	0	0	0.0140481287867808	0	0	0	0	0.00953991006908084	0.0247554105798137	0.0313391272977826	0	0.046584813207538	0	0.0389672129643743	0.00208817497890423	0	0	0.0134077831764308	0.0240328926683108	0.0406395702241927	0.0116315059242215	0.094606811402282	0	0	0.00481012619896751	0	0
TCGA-09-2056-01	0.110964772187391	0.0900341944937226	0.161765136167242	0.114063312790379	0.0021364541660268	0.507556257552868	0.00586983327855713	0	0.0162360348317925	0.0770872078836369	0	0.127620861623763	0	0.0318355094141287	0.0373774487796941	0	0	0.0656523973736594	0.0798965947436716	0	0.0540593195453449	0.205520195171443	0.00665811625448026	0.019640166653536	0	0.268163352484959	0	0.0043829619613343	0.001386210846354	0	0.00383427714511585	0.0182047970721427	0	0.0301387474240816	0	0.00751822519564266	0.00882700111717468	0	0	0.0155043697171038	0.0188682575747112	0	0.0127665661943118	0.0485353348505112	0.00157237054789316	0.00463819170789533	0	0.0633290470390798	0
TCGA-10-0926-01
TCGA-10-0927-01
TCGA-10-0928-01	0.0565182944444672	0.0841812833181718	0.176068675144346	0.0999641026766168	0	0.33638514608729	0	0.140847597642184	0.11105880141679	0	0	0.223202365198949	0	0.0101985517575444	0.020690496083444	0	0.00127164412863513	0.0557090055416092	0.0250846055105108	0.0302375952169027	0	0.244879575858556	0	0.0768637305287453	0	0.0599560311161293	0	0	0	0.0168274886266741	0.0132685310152097	0	0	0.0266666618721735	0	0.00121845183433378	0.00247195616647225	0	0.000151927171425007	0.00665572344042586	0.00299693371416301	0.00361257698482755	0	0.0292565038143787	0	0.00918314243855319	0	0.00716312843524861	0
TCGA-10-0931-01
TCGA-10-0933-01
TCGA-10-0934-01
TCGA-10-0936-01	0.116058974810455	0.122964223630495	0.115350029152418	0.0856655616987068	0	0.382723847624832	0	0.0588777653444667	0.17324458011291	0.0693048175626742	0	0.0716340268304146	0	0.168743906043462	0.0199222984511842	0	0	0.0928711269453368	0.0120897596590238	0	0.0471150391588221	0.152657583840495	0	0.0836966696885284	0	0.0498424263626819	0	0	0	0.0149603913809186	0.0440201272576934	0.0176098258698299	0	0.0182016601904702	0	0.0428765402828318	0.00506210417962464	0	0	0.0235978454508343	0.00307191577571031	0	0.011971572317996	0.0387891284283232	0	0.0212666857937658	0	0.0126645806171109	0
TCGA-10-0937-01
TCGA-10-0938-01
TCGA-12-0616-01	0.114201823972019	0.0647083905061549	0.287947287425101	0.0787515026458231	0.0293917825209321	0.394407502184266	0.0283149680768973	0	0.0169337671855818	0.150566213487398	0	0.0783160642779916	0	0.0449772943084546	0	0	0	0	0.0980657876992979	0	0.0394702751145645	0.531749057911498	0	0	0.00674014682037085	0	0	0.00486642511794627	0.00605807775592116	0	0.00362303351472336	0.0322141217409852	0	0.0167559718112803	0	0.00962303561252773	0	0	0	0	0.0209814881466433	0	0.00844479128644081	0.113769407428506	0	0	0.00144207591593392	0	0
TCGA-12-0618-01	0.0803585829213166	0.0447730749459825	0.277482381788565	0.0852083637991931	0.0131221387018983	0.395195219054527	0	0.0105624303874619	0.0798283782030248	0.0318029960143522	0	0.124261891302282	0	0.0879138134225829	0.00330137051433143	0	0.0834770355452429	0.00465922392280684	0.105075461658668	0	0.000928739203711365	0.383527199096106	0	0	0.0461631292767334	0	0	0.0384983314526963	0	0.00254284414795865	0.0192182212718345	0.00765638771912234	0	0.0299153330740398	0	0.0211647431306823	0.000794785895353783	0	0.020096614466414	0.0011216812657248	0.0252963108840902	0	0.000223588602481168	0.0923319594098508	0	0	0.0111135069133466	0	0
TCGA-12-0619-01	0.0764181009249919	0.127566185928098	0.254469654593379	0.15187114314003	0.186789982729633	0.45507774519577	0	0.0177485646767671	0.00125805193640281	0.0511658513646999	0	0.137869690612695	0.00475300657699797	0.0141128176767276	0.00940928413652363	0	0.0967262048449118	0	0.135462120578369	0	0	0.484304892885087	0	0.00352413153992061	0.00727908526667663	0	0	0.0363862979042215	0	0.00621397513092248	0.00044045834627118	0.0179137487297161	0	0.0482697527590335	0.0016640818682785	0.00494105859642968	0.00329429780317263	0	0.0338649486514014	0	0.0474268350024871	0	0	0.169560672368701	0	0.00123383868757747	0.00254849085809185	0	0
TCGA-12-0821-01	0.0543149611878182	0.0608657192124458	0.28346189750339	0.087078630840826	0.0185221552499021	0.37827678909983	0	0.00270446609856969	0.0280993711427155	0.0354741317691397	0	0.132365060646418	0	0.0395551859712394	0.0195498237377796	0	0.0466733635196405	0	0.0107551746122927	0.319598066623645	0.00563499038789732	0.337261394340998	0	0	0	0.0198511300476794	0	0.00247784110198552	0	0.00052446887981568	0.00544922552903847	0.0068793904132258	0	0.025669153375846	0	0.00767081683449774	0.00379123782020041	0	0.00905122334324024	0	0.00208571828063011	0.0619786804064612	0.00109277653658725	0.065404075794718	0	0	0	0.00384966923589392	0
TCGA-12-1597-01	0.0747157624944656	0.0739034908280279	0.271926411394755	0.0941310376016604	0.0446524148945341	0.376732560689046	0.0596126761216264	0	0.122220266386304	0	0	0.0481876342649117	0	0.0328381967499797	0	0	0	0.0312705752299061	0.0959124858205905	0	0.0101113937047402	0.576140212248586	0	0	0	0.0194730858840198	0	0.00423347358933518	0.00712107532876919	0	0.0145999102919549	0	0	0.00575628869295347	0	0.00392271053626989	0	0	0	0.00373544917412827	0.0114572953427627	0	0.00120786384599459	0.0688232456295793	0	0	0	0.00232617155419718	0
TCGA-12-3650-01	0.0739478733032124	0.0672935325881892	0.271994241241555	0.08651554647938	0.0516366330708335	0.368319854218634	0.000237110267150045	0.0054794730370941	0.00638348872220382	0.0976086791137603	0	0.128247850504284	0	0.0295844574062391	0.0193087721436423	0	0.0711780673225855	0.00711145444961494	0.0296109741504227	0.02564369102755	0.00372268460764674	0.550887260571252	0.000350177614027122	0	0.0150164230004492	0	0	0.00962943606207864	3.53716761517654e-05	0.000817417769715445	0.000952277176835011	0.0145610842951339	0	0.0191317798664826	0	0.00441335526747555	0.00288044732673236	0	0.0106182139504311	0.00106087377313203	0.00441731098689309	0.00382547894388916	0.000555343283694737	0.082180354361158	5.22388562412065e-05	0	0.00224012252912561	0	0
TCGA-12-3652-01	0.0259629977834857	0.04112828047442	0.273982868881817	0.0827784116284385	0	0.320158532088286	0.000758642458885016	0	0.0238179529406963	0.0499571987466501	0	0.00104594141170237	0	0.0704587628806095	0.00224569540267391	0	0.0469315719389672	0.00268218034742598	0.00549944444051861	0.0968070722948672	0.0139802084596381	0.567534599797671	0	0	0.117100932484176	0	0	0.00117979639551853	6.41556649293956e-05	0	0.00201419863899158	0.00422470066902369	0	8.84515043405014e-05	0	0.0059584442312281	0.000189910385452428	0	0.00396883428901592	0.000226822347779709	0.000465068242215554	0.00818662601889332	0.00118225596138903	0.0479943604448016	0	0	0.00990280480533087	0	0
TCGA-12-3653-01	0.0800708439917267	0.116581633841629	0.231429588512464	0.118119403668646	0.072401292176597	0.339143450829971	0.00141499154955092	0.00226854067905307	0	0.0554585080185428	0	0.182055343015725	0	0.029948511052536	0.0207098280477826	0	0.0560355541929139	0.0174259572855887	0.0612544073454583	0	0.0374582716499233	0.385922244932165	0	0.00597621303535464	0.136869106376398	0	0	0.00720252281900772	0.000210166361345856	0.000336942605934965	0	0.00823716073755089	0	0.0270403798646924	0	0.00444820295756201	0.00307599660668094	0	0.00832286845420447	0.00258824869791118	0.0090980161063701	0	0.00556361531449959	0.0573203946027513	0	0.000887637066572431	0.0203289426547571	0	0
TCGA-12-5295-01	0.155953246664571	0.0497944114797207	0.301054122791409	0.103452421853303	0.114762009961991	0.408032881854903	0.00512097383974276	0	0.0169163718113943	0.0451782753043104	0	0.176108829809342	0	0	0	0	0.0196450133539606	0	0.059102579961007	0	0.0219378352028424	0.625428635589439	0	0.00463994212650536	0.0259215430014565	0	0	0	0.000738534796692883	0	0.00243963933569652	0.0065155045526419	0	0.0253980010227112	0	0	0	0	0.00283315759803317	0	0.00852363500410301	0	0.00316382296970044	0.0901978460905702	0	0.00066916153495475	0.0037383439341116	0	0
TCGA-12-5299-01	0.0456616361617071	0.0991223599098314	0.244733546909212	0.126114775941047	0.0577354030539755	0.446228819354303	0.00366704115323257	0.00291491274443743	0.0154792106739551	0.023565708983378	0	0.178840443318832	0	0.0178185407077035	0.0236789243863238	0	0.0787095458993927	0.0104272802427587	0.0981978029196224	0	0.0248377500149044	0.474514197964119	0	0.011805335721205	0	0.0101219643002268	0	0.0254213409699087	0.000604980352279554	0.000480895868168644	0.00255372599739813	0.00388781863271805	0	0.0295047014417831	0	0.00293966350089946	0.00390649665990552	0	0.0129853270842086	0.00172026967000927	0.0162004566954539	0	0.00409767715330993	0.0782843046069782	0	0.00194761821996385	0	0.00166989931997742	0
TCGA-13-0714-01
TCGA-13-0720-01
TCGA-13-0724-01
TCGA-13-0725-01
TCGA-13-0726-01
TCGA-13-0727-01
TCGA-13-0730-01	0.0305975711525042	0.0909431621751355	0.166552741469015	0.110449672073407	0.0508701097299851	0.358561030819829	0.0154311390477953	0	0.0263281106741899	0.224288202621261	0	0	0	0.0635490007974585	0.043332535335677	0	0	0.0832465580751068	0.0140715691711439	0.0682747497661894	0.0107380736061063	0.34472881306198	0.0263471070556829	0.0273457264421951	0	0.0523184143452135	0	0	0.00437440925161952	0	0.00746347567435688	0.0635810736677753	0	0	0	0.0180148293757547	0.0122838789075391	0	0	0.0235986800897408	0.00398899926806444	0.0193544816169547	0.00304402211538843	0.0977234995088451	0.00746886075621592	0.00775194872980459	0	0.0148311900393681	0
TCGA-13-0760-01
TCGA-13-0762-01
TCGA-13-0765-01
TCGA-13-0766-01
TCGA-13-0768-01
TCGA-13-0795-01
TCGA-13-0797-01
TCGA-13-0799-01	0.0684381446633889	0.109036276383311	0.163817724403242	0.095144616000924	0	0.293053040841842	0.0534097048143093	0	0.149971728608711	0.0418767477760546	0	0.0419106889504321	0	0.147702459253243	0.00328022622942995	0	0.00114324184859108	0.0486860757452461	0.0272539936419598	0.0535231936668515	0.0820052693122477	0.0453459656580477	0	0.24511420016639	0	0.0587765043284851	0	0	0.0103862067558708	0	0.0291639391432865	0.00814347434006087	0	0.00815007463968522	0	0.0287226504150938	0.000637882346351447	0	0.000222318139609894	0.00946763608936171	0.00529989098184911	0.0104082761286765	0.0159469835137467	0.00881810855361473	0	0.0476656212682523	0	0.0114298502203934	0
TCGA-13-0800-01	0.0753907046274925	0.0840545238571351	0.161293577684387	0.0612745499488954	0	0.401571186984845	0	0	0.175063026577691	0	0	0.108459144350581	0	0.188665973381173	0	0	0	0.0834596638770134	0.086958613963519	0.0496978151660949	0	0.0888932150837731	0	0.0359306991855062	0.182871848414648	0	0	0	0	0	0.014805513783739	0	0	0.00917265848789862	0	0.0159559486890161	0	0	0	0.00705839050125744	0.00735430537687159	0.00420306732865032	0	0.00751791938556261	0	0.00303874822942302	0.0154659251887169	0	0
TCGA-13-0801-01	0.105059767947231	0.183550190971724	0.0164346323823848	0.106252888232931	0.0937369946052626	0.658296265777235	0	0.0257992729811519	0.00341651376258263	0.030768127266584	0	0.0225613181007682	0	0.0184291270310995	0.0354401521993604	0.00881493809194473	0	0.0694474579868175	0.0483305551414364	0.155810014929755	0.0250144198933663	0.520111629712354	0.00516130625862592	0	0	0.0308951666441535	0	0	0	0.00749391874329653	0.000992395271791312	0.00893722260265381	0	0.00655338949715136	0	0.00535311132921633	0.010294306394839	0.00256047640708648	0	0.0201724136746769	0.0140385836962513	0.0452581587135587	0.00726594234762105	0.151076904118788	0.00149920541325593	0	0	0.00897412374996134	0
TCGA-13-0804-01
TCGA-13-0883-01
TCGA-13-0884-01
TCGA-13-0885-01
TCGA-13-0886-01
TCGA-13-0887-01
TCGA-13-0888-01
TCGA-13-0890-01	0.0465263066905993	0.198427591587784	0.0999728963337512	0.107156267486389	0.0845016369619935	0.523655080739909	0.0625220454455589	0	0.0650883010897585	0.0880903425798227	0	0.0919682825702869	0	0.0577309501487526	0.0468067871664221	0	0	0.0932608535017694	0.0262117487264206	0.0375776951772412	0.0645841377008981	0.349649117811973	0	0	0	0.0165097380810964	0	0	0.025951769883473	0	0.0270169761713643	0.0365647074291337	0	0.0381743701574921	0	0.0239630729087271	0.0194286505003328	0	0	0.0387108929652929	0.0108800226599081	0.0155978213930992	0.0268077070702315	0.145133022772213	0	0	0	0.00685289357479682	0
TCGA-13-0891-01
TCGA-13-0893-01	0.0999515743376774	0.0944206090541923	0.260543112586378	0.120524676986491	0.0567783725208122	0.42150906277374	0.0369354426703518	0	0.0617042270628644	0.128117858385657	0	0.103394100670688	0	0.0561332178253185	0.066025710215422	0	0.00894625612004247	0.0957544726135228	0.00948538347378655	0	0.0959850895276823	0.24434790071937	0	0.0688133291341259	0.0243570115811687	0	0	0	0.00905894604438823	0	0.0151338449808769	0.0314227387714475	0	0.0253588832721816	0	0.0137674752165793	0.0161937505859118	0	0.00219419737876316	0.0234851551301711	0.00232642607985686	0	0.0235417172296413	0.0599298204825121	0	0.0168774540303848	0.0059739057599941	0	0
TCGA-13-0897-01	0.0576133490198042	0.0989173750281828	0.201372073976783	0.0935245161803503	0.0366996498083126	0.537138451991915	0	0.0447166185055844	0	0.100837418670153	0	0.149403807596592	0	0.046132416361323	0.0941874365525786	0	0	0.142681049604017	0.012195890207204	0.027603810411863	0.0982520020859602	0.251817058077563	0.00682100977781182	0	0.0253514821493501	0	0	0	0	0.0110286850507393	0	0.0248700409156336	0	0.0368482142530142	0	0.0113778704133245	0.0232299223015971	0	0	0.0351901465580431	0.0030079338846217	0.00680806692023766	0.0242323865896818	0.062106910512349	0.00168230002807805	0	0.00625256384625118	0	0
TCGA-13-0899-01	0.0271786844296775	0.166260737694864	0.0654334109903393	0.090849507480454	0	0.328147237983145	0	0.0321668008592352	0.0540147533974929	0.0809380838528601	0	0	0	0.086185788747486	0.0303457983139644	0	0	0.123078922497102	0.0556802622066698	0.085627573337605	0.0219900733472967	0.194322226369673	0.00518566241058696	0	0	0.230464054660027	0	0	0	0.00547344993249032	0.00919106160512406	0.0137722912371356	0	0	0	0.0146652320715977	0.00516359113421894	0	0	0.0209429070357592	0.00947446184498764	0.0145702470554968	0.00374179471576708	0.0330655504555433	0.000882383787413406	0	0	0.0392153845183584	0
TCGA-13-0900-01
TCGA-13-0901-01
TCGA-13-0905-01
TCGA-13-0906-01
TCGA-13-0908-01
TCGA-13-0911-01
TCGA-13-0913-01	0.105306041666659	0.110562849751104	0.124837927359333	0.0690130677551534	0	0.355069577513207	0.103890969740552	0	0.226985302560802	0.030796832658203	0	0.129004352032294	0	0.0552019348266473	0.0250250984809744	0	0	0.0577485527207686	0.0140848881443357	0	0.0311557195806806	0.271427211664852	0	0.0546791375898909	0	0	0	0	0.0133473127321621	0	0.0291617628216333	0.00395659947804539	0	0.0165737352792546	0	0.00709202627900869	0.00321508035215059	0	0	0.00741920106163938	0.00180954521196071	0	0.00400270720041775	0.0348714030406766	0	0.00702486030460376	0	0	0
TCGA-13-0913-02
TCGA-13-0916-01	0.11857719789727	0.2022435089781	0.105663197847422	0.0910636029922676	0	0.471856808935037	0.0403144873441817	0	0.0554589962937126	0.129129945157471	0	0.0578122589008244	0	0.086327849639504	0.0172138276780481	0	0	0.05047281925633	0	0.14996855265197	0.183729845777125	0.228686361823133	0	0	0.000885055477699702	0	0	0	0.0133950299554779	0	0.0184269964867167	0.0429051588518632	0	0.0192088995987729	0	0.0286835876651682	0.00571952547547815	0	0	0.01677027218786	0	0.0498290661122029	0.0610467092608365	0.0759841156078159	0	0	0.000294071571215411	0	0
TCGA-13-0919-01
TCGA-13-0920-01	0.0882226327727776	0.0693340229833482	0.197945883297708	0.0818441603292345	0	0.290450595689181	0	0.0807475638723683	0.156363883652775	0.0842575293018285	0	0.144549575209633	0	0.0534205712790183	0.0487105335826844	0	0	0.0629746847224974	0.016224010348014	0	0.105475274418675	0.186151299821581	0	0.0499504069605138	0	0.0111746668304106	0	0	0	0.0124534634860611	0.0241155500206354	0.0129947953135106	0	0.0222934633624881	0	0.00823890036954335	0.00751248486353528	0	0	0.00971240368288316	0.0025021822427464	0	0.0162671468421196	0.0287095771567193	0	0.00770370695244614	0	0.00172343658022157	0
TCGA-13-0923-01
TCGA-13-0924-01	0.0604908454754539	0.203940245360093	0.155656025969435	0.121787081196574	0.0236192116660819	0.470960422377582	0.0101379663131855	0.0457951560459941	0.0396237376809706	0.128876919381818	0	0.0837830801949914	0	0.0643304716141849	0.0445211661745831	0	0	0.105765977639426	0.0443285637855101	0.00210114967309663	0.113408144166929	0.160167881961126	0.0096561067758419	0	0	0.146005699434681	0	0.00149797915766087	0.0036539562290023	0.0165056275117779	0.0142813063925286	0.0464502058699239	0	0.0301973490842359	0	0.023186181548422	0.0160464522607935	0	0	0.0381204909222731	0.0159770339299831	0.000757302667902155	0.0408749035059807	0.0577281884648587	0.00348028296914041	0	0	0.052623812157012	0
TCGA-13-1403-01	0.0770015417444273	0.124830837313564	0.194899611557874	0.125612178515705	0	0.427647911454627	0.0133276119279302	0	0	0.00604617582689321	0	0.212914593678358	0	0.0926147132423265	0.045368054753878	0	0	0.120801339826443	0.0210292760733447	0	0	0.199070070764415	0	0.261521485250892	0.0273066786555201	0	0	0	0.00180665809851105	0	0	0.000819604635980331	0	0.0288621755375446	0	0.0125546213849365	0.00614998125530772	0	0	0.0163755307468892	0.00285067663503264	0	0	0.0269854462646822	0	0.0354512054986387	0.00370162579787058	0	0
TCGA-13-1404-01
TCGA-13-1405-01	0.0530861384399299	0.157544949932642	0.240670091558851	0.131237658311265	0.135189284893616	0.428884461147207	0.0836205044754427	0	0.0747634343567411	0.15012717140938	0	0.116906631400135	0	0.062239604996365	0.00391415717877516	0	0	0.0791390746480292	0.0750264912876558	0	0.0834675614655617	0.256738709293408	0	0	0	0.014056659488506	0	0	0.0296210651128345	0	0.0264836067544955	0.0531798599807405	0	0.0414120790414808	0	0.0220472646482999	0.00138652003335398	0	0	0.0280335989100278	0.0265767899579201	0	0.029566887792539	0.0909450866467626	0	0	0	0.00497931970860399	0
TCGA-13-1407-01
TCGA-13-1408-01
TCGA-13-1409-01
TCGA-13-1410-01	0.0650282525031073	0.122000507538709	0.195899694173136	0.126541875239625	0.0700813359709116	0.379779241237751	0.0411050737906871	0	0.0855069333597223	0.0316079430416411	0	0.109258893215	0	0.0893648185844467	0.000404474837198716	0	0	0.0673824227806794	0.0419056356125459	0	0.115571104785717	0.31118140027864	0	0.0406008963480258	0	0.0661104033656969	0	0	0.0136018149576587	0	0.028294548042371	0.0104591806508817	0	0.0361541559457246	0	0.0295711359697347	0.000133842160669045	0	0	0.0222970830980282	0.013866723708791	0	0.0382428891808403	0.102971030934243	0	0.0134349808506133	0	0.0218761673543113	0
TCGA-13-1411-01	0	0.223915556332434	0.256298742485459	0.228236983845665	0.246222856086629	0.558070892673989	0.000526689338255636	0	0.00720098386368727	0.0727479200062562	0	0.114693088574509	0	0.0117143226512482	0.0163587839001268	0	0	0.0519796191064341	0.0115398942503019	0.19425289324428	0.0687500679744661	0.345793034302183	0	0	0	0.0803030392773958	0	0.0241396635108559	0.000343594018621315	0	0.00469767432913301	0.0474582422041729	0	0.0748218282563349	0	0.00764202140202711	0.0106719082611734	0	0	0.033909716635495	0.0075282303094614	0.126723909847259	0.0448501809701909	0.225583488476613	0	0	0	0.0523869422992453	0
TCGA-13-1477-01
TCGA-13-1481-01	0.0722430948882714	0.0946436657059995	0.200497312645646	0.100021706670748	0.0315234206012958	0.381229817686344	0	0.0496368462285412	0.27574501892759	0.0546126484584223	0	0.152265128028063	0	0.0401485348693941	0.0528032610094896	0	0	0.0360031421907684	0.015634478111544	0.00902983390856049	0.0696089189390302	0.157251490441865	0	0	0	0.0872606988867316	0	0	0	0.0143184398055175	0.0795424922245713	0.0157537792786315	0	0.0439229974465143	0	0.0115814042084848	0.0152318362616816	0	0	0.0103856079392004	0.00450998302148583	0.00260478138917699	0.0200796624178462	0.0453613831517985	0	0	0	0.025171564257816	0
TCGA-13-1482-01
TCGA-13-1483-01
TCGA-13-1485-01
TCGA-13-1487-01
TCGA-13-1488-01
TCGA-13-1489-01
TCGA-13-1489-02
TCGA-13-1492-01
TCGA-13-1495-01
TCGA-13-1496-01
TCGA-13-1497-01	0.0593470162149201	0.142498755905546	0.146847766215983	0.103903815505553	0.00371662386597668	0.384236891445913	0	0.0206315083225399	0.134493935974159	0.0604837400057184	0	0.181085582578558	0	0.101578965168422	0.0078930847413944	0	0	0.0617635728663322	0.0334707443127697	0.0848482747686914	0.0937818020319092	0.168311274452785	0	0.00508048007430605	0	0.0465770347024148	0	0	0	0.00544618973850548	0.0355029541487012	0.0159661581216387	0	0.0478019554466204	0	0.0268142449451394	0.00208357219703481	0	0	0.0163040012150039	0.00883541917374979	0.022397771222102	0.0247559935948425	0.0444298653045204	0	0.00134111660741443	0	0.012295144130067	0
TCGA-13-1498-01	0.149123194762051	0.0700644318365612	0.249760587377775	0.10925713620486	0	0.469403110675216	0	0.0370147697471489	0.00814161445025451	0.0876955843821063	0	0.178957702195721	0	0.0644892150602932	2.47823670101489e-05	0	0	0.143491218857607	0.0391113377807798	0.057160826434692	0.0896901253803859	0.179396280597772	0.0169727568900992	0	0	0.09785378585613	0	0	0	0.0106565317379219	0.00234396629723042	0.0252475102405712	0	0.0515218234834807	0	0.0185664093478961	7.13482975548762e-06	0	0	0.0413110425463872	0.0112601325152257	0.0164565703158011	0.0258217374908269	0.0516480899628603	0.00488644732129684	0	0	0.0281720508266025	0
TCGA-13-1499-01
TCGA-13-1501-01
TCGA-13-1505-01	0.104794285987409	0.107078779390089	0.206728396382122	0.0959533949388949	0.0251246312810026	0.408811476302993	0.0235829587587405	0	0.202150017768297	0.0784164562070747	0	0.0745745019236888	0	0.122120938829376	0.00442959793775857	0.0228920661635334	0	0.0483040977868494	0.0162527977838624	0.0384447755458978	0.0598865853532962	0.283213323365166	0	0	0.0154676926111629	0	0	0.0102641899652968	0.00824398112193936	0	0.0706663208518689	0.0274123273179584	0	0.0260692813114072	0	0.0426902631091508	0.00154847074746839	0.00800246327125558	0	0.0168858400822801	0.00568154994797675	0.0134392807569199	0.0209347726110493	0.0990039169889484	0	0	0.00540709786210041	0	0
TCGA-13-1506-01	0.04233977373475	0.133687538166567	0.135054742653476	0.123141248645387	0	0.355869320762598	0.102517965029889	0	0.016379926051841	0.0403134760273337	0	0.111992222404382	0.00469318985669459	0.0279686074345871	0.021312455990289	0	0	0.129793113217687	0.0671744829692768	0.000127944427045299	0.0101531246372431	0.107298692950903	0	0.148987178443664	0	0.201700042534098	0	0.00958757802506565	0.0202951590263357	0	0.00324268243097501	0.00798073202721661	0	0.0221707479537565	0.000929096031652916	0.00553685722755625	0.00421915986567417	0	0	0.0256947343083543	0.0132983210696377	2.5328755722577e-05	0.00200998214378309	0.0212415846931965	0	0.0294945230186499	0	0.0399299228935603	0
TCGA-13-1507-01	0.0305059903546513	0.0444540354768273	0.305490172537956	0.14850055980245	0.0327981249331047	0.415062975902801	0	0.000561531066344992	0.123049438989598	0.0651698185178022	0	0.0531304339172502	0.0451158070791662	0.0687952267415697	0	0.00178320462860452	0	0.100764889553065	0.0442659056810781	0	0.11069623506502	0.29358500668109	0	0.00123336896479339	0	0.0827230597440905	0	0.0091260733705268	0	0.000202033816997618	0.044272079192873	0.0234475133742723	0	0.0191158512972583	0.0162322607909499	0.0247519025800021	0	0.000641580954638494	0	0.0362542991401329	0.0159264739274643	0	0.0398275077513012	0.10562923953456	0	0.000443755038070356	0	0.0297630113728251	0
TCGA-13-1509-01
TCGA-13-1510-01
TCGA-13-1511-01	0.132492995986053	0.0980039878359648	0.259012281512086	0.117277208878494	0.0807404928633333	0.522793617225706	0.0175728190531329	0.0118946641001496	0.0396600390266834	0.0325273005421063	0	0.129177630331058	0	0.0175378987809064	0.0316789295495798	0	0	0.150110743190006	0.0258204339853858	0.0621018655007214	0.0640738805579508	0.219814180586525	0	0.116108966592155	0	0.0657420096860989	0	0.0161786385175405	0.00381755405467737	0.00258402041398452	0.00861582551650899	0.00706629526524883	0	0.028062804547915	0	0.0038099679054986	0.00688199346867323	0	0	0.0326103554917943	0.00560928227601967	0.0134911323976241	0.0139195368587893	0.0477528684405401	0	0.0252237421245885	0	0.0142819245381726	0
TCGA-13-1512-01	0.0641264077246958	0.0851022326123031	0.187021685122811	0.0974216413432503	0.0900415737152595	0.402111905633886	0	0.0136786680131702	0.0767993139259256	0.0423881090385109	0	0.0858888292568175	0	0.0112584145661064	0.0466370346990418	0	0	0.0464735263637461	0.00772086761675126	0.185213599675583	0.112010607264202	0.254136122063992	0	0	0	0.117794907516152	0	0	0	0.00316335678875895	0.0177607666803298	0.0098027609384571	0	0.0198628266178047	0	0.00260364401812112	0.0107853761916551	0	0	0.0107475629190486	0.00178554366309959	0.0428328765154706	0.0259038025165219	0.058772040247337	0	0	0	0.0272414916433146	0
TCGA-13-2060-01	0.138346338489792	0.106260291147475	0.308224552364057	0.151779276262501	0.115767816264541	0.451647904774511	0.0218663322794871	0	0.0642207063787662	0.0918274449340101	0	0.223496232418959	0	0.0661128277635828	0.00141480952609335	0	0	0.0344464453302616	0.0339603722843237	0	0.144796863151693	0.298188923453201	0	0.0152530157270308	0	0.00441602675259135	0	0	0.00791392850088948	0	0.0232429504894588	0.0332344640307537	0	0.0808884261418217	0	0.0239277527307789	0.000512052103149635	0	0	0.0124669607124384	0.0122910396991384	0	0.0524053145945544	0.107921428697012	0	0.00552041715747201	0	0.00159826163488827	0
TCGA-13-A5FT-01	0.0706395388525624	0.166413020489901	0.121185309490834	0.121349446962232	0	0.289091433054985	0.0526234729842101	0.0536905190211549	0.117699928002411	0.0104545350600686	0	0.0653530710461714	0	0.127056767899828	0.0205213081108807	0	0	0.05684008329595	0.0271284720045806	0.0361461758615356	0.0281411477729704	0.11689972793489	0	0.273081309890317	0	0.0143634811150316	0	0	0.00954211050460973	0.00973559585668994	0.0213422956656738	0.00189570021057759	0	0.0118503433995186	0	0.0230389529786925	0.00372108830125908	0	0	0.0103067001310217	0.00491915229096704	0.00655431473504839	0.00510277878954906	0.0211971969666129	0	0.0495172950006332	0	0.00260450168447892	0
TCGA-14-0736-02
TCGA-14-0781-01	0	0.132506955207741	0.258992459613372	0.144584333953149	0.0831741838550961	0.527757673675967	0.00530904157280332	0.00150810314929244	0.0062078845174665	0	0	0.192761889588827	0	0.0143907008290337	0.0329836886020387	0	0.0807515150731864	0	0.141351352846667	0	0	0.447161306691286	0	0.00417388653220798	0	0.052943470301488	0.00284619436173017	0.0176109659339736	0.00123485321053888	0.000350776310599547	0.00144391902416397	0	0	0.0448353313802768	0	0.00334719607615607	0.00767182046083234	0	0.0187823482405601	0	0.0328775296789688	0	0	0.104007204996311	0	0.000970822532474628	0	0.0123143534256299	0.0006620088008737
TCGA-14-0787-01	0.0503929419371905	0.122069913631409	0.25177731655449	0.106472213242163	0.0967878708603022	0.456469379575875	0.000179638329151104	0.00637879831497348	0.00776341964498382	0.0399779903982879	0	0.159779961579043	0	0.0139921776150937	0.0429946449306294	0	0.076399195730437	0.00902474192807908	0.10266643832991	0	0.0243828240727308	0.459466397341101	0	0	0.0445823247388207	0	0	0.0124114470467594	3.61684424935129e-05	0.00128430942952476	0.00156308956061608	0.00804918222942512	0	0.0321701519898144	0	0.0028171898159042	0.00865655648241104	0	0.0153822401398681	0.00181704461952527	0.0206708957286376	0	0.00490924611953054	0.0925091212352275	0	0	0.00897622047679376	0	0
TCGA-14-0789-01	0.036218087960975	0.124841853876761	0.198727562714555	0.272072148425512	0.103046974409777	0.620597156909653	0	0.0121609014873932	0	0.0294789071715479	0	0.199192201983948	0	0.0249814889773957	0.0394532991269958	0	0.108582807936875	0	0.0876286003819687	0.128246427702619	0	0.301162671585465	0	0.00435720445326564	0	0.0553714795161159	0.00361586335393575	0.00576814632247449	0	0.00384955893377475	0	0.00933161004369538	0	0.0630547103338094	0	0.007907942858646	0.0124890247880604	0	0.034372116144602	0	0.0277390176874868	0.0405966763236351	0	0.0953336768761054	0	0.00137928223057642	0	0.017527958257746	0.00114460914693552
TCGA-14-0790-01	0.0513138955308548	0.0586184794337678	0.276297626003925	0.0861881744426835	0	0.341602145684265	0.0310534621925189	0	0.27008165514805	0.0187301417357417	0.00143808019566042	0.0114837853859287	0	0.0623784286138423	0	0	0.022197917949318	0.00725669999832482	0.0522954485979176	0	0.10107957849115	0.400590212134779	0	0	0.0214145895567681	0	0	0	0.00393663846304391	0	0.0342381736769601	0.00237441467614996	0.000182305012435694	0.00145579616763246	0	0.00790769543901771	0	0	0.00281402366850515	0.000919929769861805	0.00662947896490248	0	0.0128138290683861	0.0507827058777556	0	0	0.00271472135367182	0	0
TCGA-14-0817-01	0.174255705965529	0.0926551296161875	0.251146825324583	0.146369157986181	0.107141946967948	0.428063161253745	0.0135777790048188	0	0	0.00142917626779571	0	0.114422332954694	0	0.005137062259339	0	0	0	0.066776346319257	0.163966107993476	0	0.0379485670957559	0.484857506256803	0	0	0	0.110218340435247	0	0.00166678141281353	0.00317382359732717	0	0	0.000334071821456232	0	0.0267463699522543	0	0.00120079502058787	0	0	0	0.0156090582720585	0.0383272921533705	0	0.00887052718198743	0.113336076110305	0	0	0	0.0257636812034926	0
TCGA-14-0871-01
TCGA-14-1034-01	0.0881167814594752	0.163432019079679	0.222048599303618	0.121265862538076	0.108691097781095	0.551192888722117	0	0.00310637794897205	0.0133414813232425	0.0347232631669694	0	0.152156294061214	0	0.0118872307905717	0	0	0.0517254644609707	0.00563912198217385	0.248825035812413	0	0.001259481358728	0.422588392752692	0	0	0.0342999602693036	0	0	0.0204478960727493	0	0.000723900432935241	0.00310905635583997	0.00809179876125872	0	0.035458018616564	0	0.00277016243903726	0	0	0.0120539376509107	0.00131412304340531	0.0579853946005953	0	0.000293505528249959	0.0984786543982234	0	0	0.00799315360090904	0	0
TCGA-14-1034-02
TCGA-14-1402-02
TCGA-14-1823-01	0.0916469646657862	0.0826930379026381	0.282658140570948	0.159658588194575	0.0780671152590476	0.416299548004424	0	0.0258461233914783	0.0150577697991588	0	0	0.232420936030436	0	0.00936991488382148	0.0249304410005091	0	0.081782215901084	4.99225641553857e-05	0.207521975110959	0	0.0102806768442411	0.351650949807111	0	0.00175589064840835	0	0.0238013979597797	0.00259489342598401	0.0129368926328737	0	0.00476060342118159	0.00277349408789386	0	0	0.0428096657460644	0	0.00172584678082935	0.00459194367065975	0	0.0150634851855145	9.19524859154104e-06	0.0382235203987814	0	0.00189360023611484	0.0647706694484577	0	0.000323417903003189	0	0.00438398497291052	0.000477954017870783
TCGA-14-1825-01	0.0838913113197295	0.0553562405493322	0.272000439516984	0.0760217701566919	0.00866405899211938	0.387361295496825	0.110811929456071	0	0.0629929841617379	0.0325077649691708	0	0.00634678449181513	0	0.0158590253243195	0	0	0.00393220410041593	0.0170018670146418	0.124022161105761	0	0.00607110336629495	0.618990320404538	0	0	0	0	0	0.00146385560523393	0.0149817981714686	0	0.00851666584601614	0.00439505724847723	0	0.000858086712873956	0	0.00214414384598684	0	0	0.000531634892476143	0.00229865630353895	0.0167678245076714	0	0.000820814561739145	0.0836876326936418	0	0	0	0	0
TCGA-14-1829-01	0.0759635980737565	0.0276398017101194	0.311825721245665	0.114623630938188	0.0559911462760276	0.388865918013212	0.00375178089177517	0.000662418618955801	0.0283661925016108	0.0271573338863932	0	0.171096415983946	0	0	0	0	0.0246842682188139	0.00942515387458311	0.230352424839487	0	0.006438987597733	0.468202525546978	0	0.00690603863859218	0	0.00732882374701577	0	0.0156276356541161	0.000667435157337779	0.000117843095830964	0.00504629526657361	0.00483124146590639	0	0.0304377485296437	0	0	0	0	0.00439128747590501	0.00167671813484788	0.0409792872640644	0	0.00114548445774388	0.0832923977488822	0	0.00122857200841189	0	0.00130378472831762	0
TCGA-14-2554-01	0.0551194716771548	0.097885307621756	0.238890558225627	0.173698351333631	0.0262611593284771	0.445035228528616	0	0.0173483271956188	0.0108934111836983	0.0439202354630365	0	0.197676917608149	0	0.00622963201359491	0.0180289812115945	0	0.0940749345636482	0.0158836306036951	0.133235395560546	0	0	0.338459957168884	0	0.00759837659816494	0	0.106143489594706	0.00592433674971143	0.00458237448495156	0	0.00375049758450165	0.00235502315991375	0.00949502134456294	0	0.0427353481198075	0	0.00134677076100008	0.00389764671386802	0	0.0203378579885338	0.00343384797511308	0.0288038739173738	0	0	0.0731709309778876	0	0.00164267671206642	0	0.0229469329720768	0.00128076963381106
TCGA-15-0742-01	0.0663571202791287	0.0529717515293034	0.264976134340292	0.0775431427766157	0.00285855903197475	0.381541376603709	0	0.0183610399865779	0	0.0712431883797757	0	0.098621912997333	0	0.0307873598858833	0.0666624680608337	0	0.0937114816194471	0.00620992856691826	0.140158980523537	0.0255783255783916	0.00799563271958683	0.372419371829055	0	0.00449242055333782	0.0200792268836058	0	0	0.0436786624157176	0	0.0023866998429699	0	0.00926070128069997	0	0.0128195845353091	0	0.00400196214695955	0.00866526635577743	0	0.0121812913990226	0.000807211113659823	0.0182188708837235	0.00332485445737315	0.00103932976401298	0.0484097445957916	0	0.000583957087237108	0.00261004211553873	0	0
TCGA-15-1444-01	0.14463444792206	0.124566284265007	0.240335258356949	0.1474036356576	0.109346411035335	0.438779377796661	0.0224394086173861	0	0.13778625272481	0	0	0.0359126224047436	0	0.0162497978314485	0	0	0	0.0357063295724907	0.255673927354822	0	0.0097391987643723	0.418747201091648	0	0	0	0.0545279909492814	0.0116645111832576	0.00155275950573895	0.00508406556149987	0	0.0312180393998247	0	0	0.00813667284661148	0	0.00368169406533254	0	0	0	0.00808993336688969	0.0579276856713119	0	0.00220659670131338	0.0948749702073254	0	0	0	0.0123543309741338	0.00264281205488552
TCGA-16-0846-01	0.108386661223267	0.148827876307912	0.25833512023135	0.1276778227493	0.0925749902759028	0.419039231255763	0.0294419957479227	0	0.057938979453549	0.0406975982291171	0	0.0160941111357728	0	0.0394350251295453	0	0.012848385401353	0	0.0467132968372014	0.166848601709018	0	0.0727776112655277	0.461597449866329	0	0	0	0.0552871759134621	0.00031976931120213	0	0.0107121979444497	0	0.0210805619944978	0.0148074448426191	0	0.00585569353730158	0	0.014348069293565	0	0.00467476623746143	0	0.0169962011625264	0.0607063211191369	0	0.0264794609874758	0.167947964396069	0	0	0	0.0201157277939084	0.000116345107427008
TCGA-16-1045-01	0.10847295448655	0.130507926868454	0.282354468255175	0.163940522387825	0.328604710277201	0.455822575881185	0.0026777004681103	0	0.00267889140127549	0.0235567659002255	0	0.0993740229122894	0	0	0.00761143705541632	0	0.0520599228233615	0	0.0984385286521317	0	0.00369290548419794	0.674562583962493	0	0	0.0269327504117899	0	0	0.00841449092870921	0.00124177709108716	0	0.00124232938345113	0.0109243929944289	0	0.0460844618624341	0	0	0.00352978545518129	0	0.0241426628167407	0	0.0456506286705061	0	0.00171257595255356	0.312826760589965	0	0	0.0124899976153536	0	0
TCGA-18-3406-01	0.213687407886602	0	0.0932731460930235	0.0654520882315123	0	0.561265590120788	0.00505861902466823	0	0.264459727273644	0.0542215469434448	0	0.166080233060746	0	0.0607993646543883	0	0.03288364436039	0	0.00632164062250979	0.00495612294702871	0.0398344649551398	0.120056776770598	0.184161782847557	0.0196808316797291	0	0	0.00232955042594214	0.0100169189244598	0.0291387755097539	0.00185507447790248	0	0.0969815058430032	0.0198838867676486	0	0.0609042112348621	0	0.0222960750934271	0	0.0120589451579391	0	0.0023182441927535	0.00181748756795987	0.0146079194576285	0.0440266921466732	0.067534997496264	0.0072172678699311	0	0	0.000854282467028745	0.0036733603683868
TCGA-18-3407-01	0.0728729045937739	0.0613684940673517	0.127193052715127	0.114024653155179	0	0.378730013234692	0.0219101505967248	0	0.123556255217446	0.0664519617924002	0	0.0682723236031213	0.00527064146791549	0.0693460034904717	0.0244561066656619	0	0.0126230480181112	0	0.0231823172009021	0.128486138250263	0.0649672962257372	0.265514263198163	0	0.0129503126507026	0	0.101257369051134	0	0.0117558125712453	0.0115683245134183	0	0.0652363775277658	0.0350859230827318	0	0.036047054594142	0.00278284216375217	0.0366139460586971	0.0129125620106618	0	0.00666483396256531	0	0.0122400148355494	0.0678393028926582	0.0343020355876079	0.140188683142901	0	0.00683762617843204	0	0.0534628048030657	0
TCGA-18-3408-01	0.102942965783644	0	0.227260276859692	0.0635267777734629	0.119173973952653	0.381770567424228	0.047235349086767	0	0.0449100596861496	0.05574092457185	0	0.0897253688241313	0.0631884861724209	0	0	0.0481326858184548	0	0.00208862751118591	0	0	0.0520231635516894	0.44490981643272	0.0922115279224886	0.0344844767007563	0.0157097283627123	0.00490821521596011	0	0.00473157014271359	0.0187353156829302	0	0.0178130184666079	0.0221089467634437	0	0.0355884553028187	0.0250629297518716	0	0	0.019091233174112	0	0.000828428211554879	0	0	0.0206343429403947	0.17646796355818	0.0365745594905987	0.0136778402116291	0.00623106901629639	0.00194678272286837	0
TCGA-18-3409-01	0.210119684238647	0.0917574438529644	0.286025622845514	0.0698607471357497	0.195955817217284	0.686255351318921	0.0184385876957012	0	0	0.0228115759547447	0	0.129052018149026	0	0.0314761868999766	0.00204505178018048	0.0165532902998674	0	0.019907409414811	0.00257577645586806	0.122495018094825	0.110646514101505	0.449357942021775	0.0427293700685023	0	0	0.0286929756597568	0	0.00321828340346008	0.00996024870091879	0	0	0.0123224714126087	0	0.0697119658692441	0	0.0170029643731044	0.00110470631878185	0.00894183930603457	0	0.0107536841777073	0.00139139583366238	0.0661699727215255	0.0597695884591881	0.242736424943946	0.0230817652490327	0	0	0.0154995153781337	0
TCGA-18-3410-01	0.208655887633868	0.147825272165984	0.205060598414152	0.198220598435395	0	0.630902941821587	0.00129626908240225	0	0.0323627475593027	0.191221050590025	0	0.225315076127381	0.000867104930895847	0.0453190322379118	0.0160107803886961	0	0	0.0558549689892176	0.0195809585596204	0.109555484002721	0.120962903029668	0.161034939559639	0	0	0.0201231541605056	0	0	0.000495530782014336	0.000948071844961841	0	0.0236696301741009	0.139856220201177	0	0.164792081228947	0.000634187594821331	0.0331456632646503	0.0117100456289982	0	0	0.0408514900330405	0.0143212206167392	0.080127244608551	0.0884704604963266	0.117778549472685	0	0	0.014717774380645	0	0
TCGA-18-3411-01	0.0784981288112109	0	0.126633536307075	0.064572198219056	0.0558217340999016	0.33697854651093	0.0260554027584923	0	0.0778474742042018	0.0507643596759988	0	0.112729268615742	0.0256264174269777	0.0437530041978448	0	0	0.0173351247850079	0.0161007469116274	0.0492780778308329	0.0286482023373036	0.0917037778620526	0.427988596390246	0.00106585552572296	0	0.0311036914779493	0	0	0	0.00927272069119902	0	0.0277047294759474	0.0180662618308473	0	0.0401186284198281	0.00912005135053954	0.0155710272870466	0	0	0.00616930667963165	0.00573001040955105	0.0175373167768649	0.0101954585404437	0.032635976742498	0.152314617821502	0.000379321735258104	0	0.0110693296977053	0	0
TCGA-18-3412-01	0.0280101458246306	0.0775381282004616	0.0289357871977753	0.0840179289329209	0	0.302838682162412	0	0.00152652180680712	0.0747626019266152	0.050186633573987	0	0.146954118201731	0	0.0576803072017992	0.00526591337913004	0.0297488657070641	0	0.01154833444239	0.0514584502951277	0.0353460837673334	0.122152116535188	0.350469879593765	0.00490609299971208	0.0185000104186574	0.00514775736147694	0.0226945729648967	0	0.0116517398243186	0	0.00052156222964058	0.0255439189801915	0.0171471199351892	0	0.050209382664813	0	0.0197074614305364	0.00179918918345348	0.0101642077160415	0	0.00394568556672385	0.0175816578250605	0.012076592798443	0.0417353554802238	0.119744016107519	0.00167625040948871	0.00632084431372169	0.00175881916336087	0.00775398819953312	0
TCGA-18-3414-01	0.0636057545653679	0.0839252987251963	0.137891732019728	0.167284386677695	0	0.40214206048924	0.0216414794690338	0	0.0106551579080514	0.134690268499284	0	0.110419950630874	0	0.0786021962780364	0	0.0111591308425037	0.00653496335179922	0	0	0	0.0374082640075368	0.323089740660626	0.0217089724337731	0.0760598664782708	0	0.0511620632244046	0	0.116867946215806	0.0129910437703146	0	0.00639612568822631	0.0808524748048451	0	0.0662833802011647	0	0.0471836767792115	0	0.00669865280795912	0.00392283693275688	0	0	0	0.0224555994791743	0.193945749811955	0.0130315587480624	0.0456575557136629	0	0.0307117913855599	0
TCGA-18-3415-01	0.0623384549735184	0	0.237536937386882	0.0991097324884515	0.00374097568897034	0.353798333075412	0.0499230662690291	0	0.0694494836781593	0.16135325082532	0	0.155888786032212	0.0034262853541728	0.0504074260471126	0	0.0274467203082668	0	0.0125039386207126	0.0182640556381275	0.0329457846324254	0.161338009664713	0.215814883287999	0.0124852452880535	0	0	0.0237768162366022	0	0.00497624811709341	0.0231797998593183	0	0.0322461189246185	0.0749179956340459	0	0.0723807876917301	0.00159085999130445	0.0234046931512362	0	0.0127437982296972	0	0.00580570899069808	0.00848019134140981	0.0152970710948015	0.0749109190043653	0.100205099068232	0.00579702948156283	0	0	0.0110398235293921	0
TCGA-18-3416-01	0.0574973081954796	0	0.613988965445362	0.203510776837868	0	0.639510724782983	0	0	0.0386713453349894	0.318979726017932	0	0	0.0288846836637866	0.0905845665793061	0	0.0318022355121618	0	0.0912249786211207	0	0	0.0920943106608163	0.22423316387521	0.0262627375491162	0.00395225081791673	0	0.044763009772915	0	0.00854699159472849	0	0	0.0284609806782174	0.234759761789962	0	0	0.0212582835308716	0.0666675952653158	0	0.0234055164772562	0	0.0671389198233392	0	0	0.0677787228136516	0.165029059350921	0.0193286077706274	0.00290874116713033	0	0.0329442677830267	0
TCGA-18-3417-01	0.053668148020321	0.0690726398406436	0.135313073183297	0.0692031907500136	0.0103373546196314	0.338435918603336	0	0.00697506793272684	0.115214783474584	0.0376182502414835	0	0.0776973371215842	0.00421246513525803	0.0292719939931421	0	0.0153681973570833	0	0.00663378442594246	0	0.278503318224758	0.0334083914751133	0.258251330404104	0	0	0	0.13684508021422	0	0	0	0.00184684392470414	0.0305063298233647	0.00996048175968421	0	0.020572538706815	0.00111536772374314	0.00775057745553397	0	0.00406915921053798	0	0.00175647959030833	0	0.0737415271412642	0.00884580414485362	0.0683792480881433	0	0	0	0.0362335546344248	0
TCGA-18-3419-01	0.0947330657054909	0.0219005679319671	0.210626421880349	0.21244294201798	0	0.403570367852527	0.0563105659083814	0	0.125315251163707	0.156704068091663	0	0.0803343983717607	0.0450812454847804	0.0377888309273944	0.0295301998885991	0	0.0256881984971158	0.00567888366846403	0.00385216668049241	0.0269721950869741	0.0991056577877953	0.189963756445056	0.00751764828033736	0	0	0.0597985671083602	0	0.0503583666091188	0.0318224799439746	0	0.0708187176331971	0.088557306848943	0	0.0453989360567962	0.0254765159459228	0.0213553938749222	0.0166882392058616	0	0.0145170301218662	0.00320927624733679	0.00217695373778104	0.0152426480422291	0.0560070344954055	0.10735317132828	0.00424840716422782	0	0	0.0337936348496361	0
TCGA-18-3421-01	0.0127737923333138	0	0.094324129495471	0.0564594513208267	0	0.17769095319822	0.0443312945805398	0	0.0157829062770366	0.200331291999087	0	0	0.129285029502549	0.089138700622216	0	0.017540848700086	0	0.0723348562546367	0.00803398057115223	0	0.105193139582994	0.214452974690543	0.0167083255764938	0.0149025477277135	0.0571532553783434	0	0	0.0148108485366099	0.0138443186729279	0	0.00492887893646504	0.0625619051470739	0	0	0.0403747096719767	0.0278373232539524	0	0.00547787068921296	0	0.0225896132884245	0.00250894967745804	0	0.032850999736697	0.0669719968718556	0.0052178801896201	0.00465394980528158	0.0178485173541571	0	0
TCGA-18-4083-01	0.0767204421438055	0.142013782563207	0.126486128640179	0.0522161127513852	0	0.34572906247544	0	0	0.121466523487634	0.144222990268344	0	0.118566309118756	0.00322406820921129	0.0470279256087596	0.0288199567528016	0	0.0292037007435792	0.0422166310762104	0	0.127222704705192	0.0591842114841687	0.223724626000715	0.00415608829864425	0	0.0509642642459848	0	0	0	0	0	0.0691942146298929	0.0821575875941545	0	0.0675420881859077	0.00183661194248547	0.0267897712450989	0.0164174804375676	0	0.0166360827594123	0.0240489852493037	0	0.0724732616230902	0.0337146805107454	0.127446224235289	0.00236754339796721	0	0.0290321327838963	0	0
TCGA-18-4086-01	0.108994005444135	0.0452905617265039	0.209807443075343	0.0941088967100769	0.04786670837893	0.370843342105863	0.0311963451752486	0	0.148911164631968	0.080855023124794	0	0.155387581453452	0.0375148803112695	0.0170299206256899	0	0.00880292637073273	0	0.00117538868590477	0.0130496948096506	0.0597043328596271	0.105253576845988	0.315824966680741	0.0121186237129082	0	0.0114088427067795	0	0	0.00176673200524699	0.0166958612823301	0	0.0796952378273507	0.0432725129334129	0	0.083161328366182	0.0200774556821201	0.00911418279347675	0	0.00471120692948765	0	0.000629052100252317	0.00698401986177326	0.0319529500580498	0.0563302883276195	0.169025243296186	0.00648572322516817	0	0.00610585804696899	0	0
TCGA-18-4721-01	0.160127864150152	0.0385558152762887	0.389506280623207	0.0969177646940315	0.128532441097446	0.594584743154714	0.0102757382663438	0	0.0864180699952735	0.128717988680583	0	0.107604336398854	0.0296959662492297	0.0422879682144908	0	0.0196125034527319	0.00434074452388146	0.014291212128763	0	0.0287367399454486	0.0943485719824591	0.408681480203426	0.00923437578059402	0	0.0122828280297907	0.00307658998211054	0	0.000394886166019594	0.00739363954733082	0	0.0621798690624301	0.0926156726547554	0	0.0774238946576379	0.0213669582433447	0.0304272049426359	0	0.014111665497089	0.00312326954470485	0.0102828690684541	0	0.0206767719666364	0.0678860549930984	0.294056103413082	0.00664435432244687	0	0.00883778865520259	0.00221368010483086	0
TCGA-18-5592-01	0.0611071273036115	0.0660115886514042	0.109034109452525	0.0413374104537982	0	0.207807860048649	0.0041427743747052	0	0.0943878087820921	0.213091203638745	0	0.11541854956307	0	0.0897192327725221	0	0	0.0107681402861538	0.0954680789054265	0.00870345933063409	0.04370798926579	0.0590377217442385	0.235618693598644	0.00409922955443586	0.0189102021270559	0	0.00692691605648754	0	0	0.00112645693151582	0	0.0256648786142844	0.0579413797790988	0	0.0313833227256248	0	0.0243954515756317	0	0	0.00292795242215811	0.0259586135991703	0.0023665474400489	0.0118845882053549	0.0160528778216245	0.0640668032078818	0.00111461671040131	0.00514185092783457	0	0.00188348963764502	0
TCGA-18-5595-01	0.061986950969855	0.0295428677275639	0.0893901207020547	0.041205109376935	0	0.218818703223007	0	0	0.14230228793077	0.0522141073576247	0	0.072205382157138	0	0.0754499739230088	0	0	0	0.111647674877258	0.0430844271504785	0.0361120970324344	0.0932091388722747	0.290109337282983	0.00223845029105802	0.00634467230940559	0.0721547901697793	0.00292766064578813	0	0	0	0	0.0289210502760046	0.0106118239275339	0	0.0146747850504037	0	0.0153342052392872	0	0	0	0.0226909072600089	0.00875633766575875	0.00733930416041583	0.0189435196770667	0.0589608702087866	0.000454935295485349	0.0012894703909073	0.0146645029008246	0.00059500814750857	0
TCGA-19-0957-02
TCGA-19-1389-02
TCGA-19-1390-01	0.0291941044449438	0.0861178326430395	0.250883146939945	0.0945369658237066	0.0279976783811859	0.367040517377457	0	0.00414954719434668	0.0511778228858366	0.0385299644029857	0	0.262342484414174	0	0.00988405585876371	0.00791876808975098	0	0.175547434073999	0.0259977755927661	0.0645088721473027	0	0.00600889244141939	0.255436113363729	0	0	0.052921146654041	0	0	0.0455771228808853	0	0.000750839112692928	0.00926036247461149	0.00697179786841363	0	0.0474695163095282	0	0.00178846880953958	0.00143286014778435	0	0.0317644006592372	0.00470416309149502	0.0116725469202739	0	0.00108727802279953	0.0462198441721662	0	0	0.00957580789791898	0	0
TCGA-19-1787-01	0.144935790408712	0.123164985101709	0.293937821833769	0.104039180354479	0.0727500229802118	0.51475992098817	0	0.0137826086601459	0.000758324801287584	0.0521343336607503	0	0.103682171680596	0	0.0199483518452315	0.0115768172766456	0	0	0.0156207548139934	0.0249748434702349	0.0611334299418595	0.0129474461067313	0.594856574801801	0	0.00586194911505692	0.0774031395375334	0	0	0.0053192542881325	0	0.00379347697383776	0.000208718664463922	0.0143492715468523	0	0.0285371180860091	0	0.00549051455039272	0.00318636267285684	0	0	0.00429940188842466	0.00687398851448892	0.0168261513139206	0.0035636097553807	0.163726241881321	0	0.00161342235988159	0.0213041692453652	0	0
TCGA-19-2619-01	0.042970826193741	0.0706765338378952	0.281133441515093	0.101285811616927	0.0344894477334825	0.414296348041537	0.000292725344007162	0	0.0617150994678737	0.0148351832132682	0	0.102547263802837	0.00240784345820637	0.0501524903215662	0.0282034581000607	0	0.087425375169098	0.0288643883185883	0.108607837885235	0.205988563431435	0	0.240102100124745	0	0.0175061650530119	0	0.0147693542281617	0.00316108205126324	0.0334210700306426	5.72297544117579e-05	0	0.01206571299121	0.00290037712596556	0	0.0200486730759142	0.000470749433201579	0.0098051458918811	0.00551396390395664	0	0.0170922431306832	0.00564318016371692	0.0212335556746735	0.0402721361103719	0	0.0469415597426039	0	0.003422571865356	0	0.00288750712093202	0.000618012594990017
TCGA-19-2620-01	0.0248083513839693	0.0984097684673392	0.257609980507418	0.094602413409912	0.0108046635892421	0.453606645312928	0.00659207373446201	0.00648505336894167	0.0159487299004447	0.0425106001453109	0	0.0964872180518627	0	0.0189399869275682	0	0	0.00819722498012472	0.0831749273700642	0.121303235669544	0	0	0.45490254268508	0	0	0	0.116649506724056	0.00304032584995187	0.0257685745925885	0.00113255727016347	0.00111417053817169	0.00274008615895684	0.00730357262266175	0	0.0165770749364052	0	0.00325400181425143	0	0	0.00140833175118657	0.0142899446339359	0.0208406135892695	0	0	0.0781549483041218	0	0	0	0.0200410754222388	0.000522345969376502
TCGA-19-2624-01	0.00225860220834621	0.0542144024610645	0.273455732015492	0.0708029639786666	0.107761710720355	0.364906162447912	0.0845250341593362	0	0.101935663211549	0.0286339475635312	0	0.0024086106754443	0	0.0916917668935287	0	0	0	0.0604021459740429	0.0858738539908411	0	0.0125936731810081	0.398108008628597	0	0	0	0.133827295722121	0	0	0.0153345094742413	0	0.0184931412193688	0.00519476323866589	0	0.000436969515477916	0	0.0166346962426331	0	0	0	0.0109581414419477	0.0155792120134472	0	0.00228474087742604	0.072224650256616	0	0	0	0.0242789128046308	0
TCGA-19-2625-01	0.00755454752416329	0.105863611137931	0.252892226468369	0.0943706459255625	0.0256342835550562	0.405973428652421	0	0.043175252849398	0.0292950446089982	0.0280726815351993	0	0.0639571564270036	0	0.0443458129094639	0.00858648724338701	0	0.117486477339233	0.0103345341349073	0.0536194419019269	0	0.00958015737958033	0.500665192295062	0	0	0.0703710624299356	0	0.00619562571934865	0.014315073226556	0	0.00579770404247501	0.00393382753649451	0.00376968491157332	0	0.00858836115344755	0	0.00595489040142644	0.00115301957756431	0	0.0157764408926981	0.00138775262162439	0.00720018145937483	0	0.0012864526204602	0.067230842154433	0	0	0.00944963992559427	0	0.000831967432918709
TCGA-19-2629-01	0.171504169593788	0.157222477565018	0.212796681231543	0.0992833558966205	0.0838852714207085	0.459419709995629	0.020948990543066	0	0.0212808953396047	0.00659553414094831	0	0.0668052337995827	0	0.00264486691378177	0	0	0.000655846874835384	0.0138147665921252	0.186618156157092	0	0.0322406818582179	0.638794902979046	0	0	0.00960012480170005	0	0	0	0.00424205760502382	0	0.004309266536328	0.00133556009318381	0	0.0135276995572808	0	0.000535571286015856	0	0	0.000132805455108071	0.00279741573052317	0.037789170171913	0	0.00652856419915068	0.129352522770108	0	0	0.00194397349793587	0	0
TCGA-19-4065-01	0.0995602140395946	0.065617363200264	0.33057729331811	0.163167785244169	0.18866021383216	0.507663503541239	0	0.0409272705559986	0.0285110212279794	0.000793289646410023	0	0.16717356235904	0.00232689775340865	0.0140433888025009	0	0	0.0590792751268643	0.0111154452476151	0.200624331590546	0	0.00380901882695492	0.452185896558545	0.00274081095428212	0	0	0.00945220935805862	0	0.00721758199179643	0	0.0112044044139116	0.00780528502761541	0.00021717397458952	0	0.0457660668434295	0.000637020331549857	0.00384457124424478	0	0	0.0161737658536606	0.00304300634034628	0.0549236759713926	0	0.00104277140345854	0.123792121646054	0.000750334775240833	0	0	0.00258767259125533	0
TCGA-19-4065-02
TCGA-19-5960-01	0.0931718011445723	0.0307907683786735	0.299960118780749	0.0796654028186655	0.0169747137600127	0.369725350785247	0.00204516556284872	0	0.132472566454784	0	0	0.023794821057273	0	0.0719076489445618	0	0.0118428905818909	0	0.038729882358311	0.0672331041146142	0	0.0161385376686281	0.538858654478997	0	0	0	0.0969767287780914	0	0	0.000333397835174457	0	0.0215953503610292	0	0	0.00387897291689595	0	0.0117222072022416	0	0.00193059875148233	0	0.00631364969632899	0.0109601744577827	0	0.00263086452233601	0.0878434059969587	0	0	0	0.0158089066353538	0
TCGA-20-0987-01
TCGA-20-0991-01
TCGA-20-1682-01	0.0822484432768504	0.121530102457939	0.232422395290203	0.122913184095646	0.048331762601606	0.506439263162132	0.0486490984139402	0	0.0807123874059639	0.101699921806668	0	0.124083269488532	0.053517217502472	0.0640281619597253	0	0	0	0.0642220853295045	0.038532652243955	0.00578541732777951	0.0625715883411543	0.319978447564234	0	0	0	0.0362197526160718	0	0	0.0185270842089459	0	0.0307377782307856	0.0387304816899843	0	0.047254754099957	0.0203810148105983	0.0243839081719126	0	0	0	0.0244577602004006	0.0146744280200929	0.00220326619629506	0.0238291998018175	0.121857708289443	0	0	0	0.0137936041699154	0
TCGA-20-1683-01	0.0959299210532587	0.127492513920519	0.261437208946029	0.0830932164751524	0.137803897814439	0.398866221067925	0	0.0181488384955991	0.516041618737003	0.0794495290135357	0	0.00357556821791525	0	0.0462078639839235	0.0309032250018305	0	0	0.00592705800077046	0.00997056358552325	0.0906038082852439	0.0278497249106248	0.162551726080784	0	0	0.0087704756872462	0	0	0	0	0.00455792399815472	0.129599394399722	0.0199530628376408	0	0.000897973068162302	0	0.0116047058442261	0.00776107798250418	0	0	0.00148852941232121	0.00250402090759714	0.0227543637135601	0.00699421781415515	0.0408234617011296	0	0	0.00220262919964964	0	0
TCGA-20-1684-01	0.132531133178975	0.0915758105001133	0.159161901271342	0.0896777723924891	0	0.390699454911717	0	0	0.0019273033923613	0.0649879895664205	0	0.125251922876446	0	0.0689464270339178	0.0916072101521175	0	0	0	0	0.321754394071695	0.0727792879066874	0.155118144271413	0.00146462035113366	0	0.0886465803576632	0	0.0075161200201448	0	0	0	0.000235015547837422	0.00792464125333819	0	0.0152732306647548	0	0.00840733347174615	0.011170591389548	0	0	0	0	0.0392347595565699	0.0088747128689748	0.0189151203697132	0.000178595936456998	0	0.0108095719279286	0	0.000916516346698263
TCGA-20-1685-01	0.123657679977095	0.145972912362465	0.127200577564806	0.10874049176866	0.0988987070533548	0.489758415294757	0	0.0197253103291219	0.00964485208645312	0.0852811796309266	0	0.086944691364644	0	0.0226099339558944	0.0183717996695625	0	0	0	0.0981844782778027	0.107645582361528	0.021858857090769	0.507187617996445	0.0101724288008683	0	0.0123732684359842	0	0	0	0	0.00750835219346625	0.00367127031771275	0.0324619040947561	0	0.0330951124836895	0	0.00860637142733481	0.00699314434324659	0	0	0	0.0373734876937826	0.0409748151463994	0.00832047733828717	0.193058725086839	0.0038720900622342	0	0.00470982994191526	0	0
TCGA-20-1686-01
TCGA-20-1687-01	0.107983594565989	0.0603330462926139	0.248410783585776	0.104005114115367	0.0113511963680527	0.429464060507374	0.0623617892158388	0	0.147926144829667	0.045443818649148	0	0.156418807281675	0	0.0469922050851601	0.0347847170907757	0	0	0.0347545087480759	0.114414607237967	0	0.0370474714192834	0.258125322157936	0	0.00356513410690036	0	0.0581654741775725	0	0	0.0125935960326262	0	0.0298728136904614	0.00917711152042986	0	0.0315878568524187	0	0.0094897990414701	0.00702456874087178	0	0	0.00701846834398516	0.023105356050634	0	0.0074815186503055	0.0521268884989416	0	0.000719957834901846	0	0.011746174926175	0
TCGA-21-1070-01	0.108047670757201	0.205718165735836	0.210350331461723	0.25719184528836	0	0.561533244180102	0.0158928691292431	0.0107152366731964	0.0932245731530422	0.145279161686503	0	0.103994469605191	0.0284951448612765	0.082793481781682	0.0185940806871115	0.0007733128871861	0.011764248229226	0	0	0.0134374287059286	0.168190107236771	0.218583643289751	0	0.0467568240349685	0	0.00525622702715734	0	0.0362491910117661	0.0146017257655416	0.00984472634503721	0.0856509696720334	0.133476621568023	0	0.0955459152126217	0.0261801873236439	0.0760673045451588	0.0170834897618318	0.000710488623408707	0.0108085157616281	0	0	0.0123457663536006	0.154526272278272	0.200825816295004	0	0.0429582800106283	0	0.00482920893564513	0
TCGA-21-1071-01	0.0715610359362706	0.085547099120094	0.129644573272291	0.142665518233561	0.061498796665555	0.435576927078545	0.040381014317199	0	0.0917966089971895	0.0663144280575264	0	0.0908472275195293	0.0128403584558685	0.0230408769066699	0	0	0.0054043355086284	0.0285571159514108	0.0161223974334633	0.124627824196038	0.148249395149329	0.265710933963817	0.0112471179130335	0	0.0115083617681131	0.0271148192952758	0	0.0362371845669084	0.0231674425810216	0	0.0526656574639107	0.038045990926525	0	0.0521209772164457	0.00736678541329674	0.0132190387432716	0	0	0.00310058166447289	0.0163838218348591	0.00924976063934786	0.0715016204986612	0.0850538157069129	0.152443986607203	0.00645270959281483	0	0.00660259072172007	0.0155563457169159	0
TCGA-21-1072-01	0.0786251396216595	0.0303300469181575	0.103493831786537	0.0809242977896118	0	0.264991988792653	0.0281201163553835	0	0.0774119891290375	0.0457337472010706	0	0.0812138654464242	0.0227367091366783	0.0662339383248149	0	0	0.0167380825914195	0.00788264150407807	0.0355437608968645	0.00842438092449264	0.141524446783525	0.338043262756131	0.0236513949218291	0.0551595951283282	0.0229767315319298	0	0	0.0286053373679939	0.0087451338194922	0	0.0240745164639727	0.0142228337281976	0	0.0252568699343679	0.00707093674514814	0.0205982310571631	0	0	0.00520541132525055	0.00245143917375892	0.0110538285675196	0.00261991584956445	0.0440129838088164	0.105128781553358	0.00735539679121761	0.0171541978962648	0.00714558181203271	0	0
TCGA-21-1075-01	0.0835778592367869	0.0108587004946192	0.0638371140148967	0.0191804665574547	0	0.164219265053545	0	0.00458942037663877	0.161500296178901	0.0278129964929097	0	0.0891361805703761	0	0.0444817361780051	0.0314825805577919	0	0.00398852298591956	0.0101108588717675	0.0449598958651767	0.0571169775330813	0.0129479095647905	0.297992447671748	0.0119470678026651	0.0566116760227517	0	0.137130690220609	0	0.00819074310686878	0	0.000541798759729331	0.0190657322678583	0.00328343140692008	0	0.0105228695819338	0	0.00525124035586845	0.00371663994567063	0	0.000470860507336183	0.00119362584966209	0.00530768894941653	0.00674287928480762	0.00152855061589038	0.0351791566924418	0.00141039738935983	0.00668322649445102	0	0.0161888063818567	0
TCGA-21-1076-01	0.000357779809409247	0.305262414364225	0.158037855246403	0.361979426459651	0.213372176086806	1.17395099597426	0.0210853154426493	0.00212803617550415	0	0.0146219636800534	0	0.0193605146285558	0.0178004585180811	0.05419474804615	0.0346716358161333	0	0.0273408220572142	0	0	0.47615311988271	0.0530899993799495	0.2579777462342	0	0	0.018367788878553	0	0	0.00320785126024651	0.0237801744048287	0.0024000149075747	0	0.0164907585754882	0	0.0218349313144753	0.0200754885169838	0.0611212369038796	0.0391029268142056	0	0.0308351809419385	0	0	0.537009003494019	0.0598752932030511	0.290949206555627	0	0	0.020715327885471	0	0
TCGA-21-1077-01	0.0980033742146472	0.121243871158557	0.0666233656747847	0.0873201706585803	0.0651418880639204	0.355162297808375	0	0.022059478838976	0.157017226658185	0.0233518771762696	0	0.184339233041264	0	0	0	0	0.0189446178580591	0	0.00348290058807133	0.330811398245428	0.00509289134048651	0.188298469307001	0	0.0279951654334517	0	0.038606741512807	0	0	0	0.0116711316974761	0.0830739812339644	0.012354908105353	0	0.0975293877766061	0	0	0	0	0.0100231347981396	0	0.0018427176702278	0.175024234440518	0.00269452447130036	0.0996241230247115	0	0.0148115585618074	0	0.0204258843962472	0
TCGA-21-1078-01	0.075572812778371	0.109824818030445	0.0956272018841884	0.017352422104835	0	0.391971707770786	0.00142809207226298	0	0.11465476934353	0.0994077557710127	0	0.0886430432228512	0	0.0119784251957464	0.00576065131003652	0	0.0487285322272553	0.0669682615252035	0.0361292796886867	0	0.0236685226694	0.359237059678157	0.0167988555907347	0.0463954666321544	0.0789633504269558	0	0	0.00123793464601301	0.000138552986508362	0	0.0111237650698534	0.00964450521901038	0	0.00860011662431118	0	0.00116214256543541	0.000558896347610205	0	0.00472762491955905	0.0064972369889897	0.00350524990544281	0	0.00229631167750251	0.0348530521593188	0.00162981901323123	0.00450127172273127	0.00766099626127353	0	0
TCGA-21-1079-01	0	0.13322033974776	0.127507659171375	0.0900103099610468	0.0225852063522407	0.578340351165012	0	6.05677805801051e-05	0.0478660258577625	0.0261835406551234	0	0.21253603024779	0	0	0	0	0	0.0377749971217054	0	0.298792550494044	0.0246162997896342	0.260100447418682	0	0.0445756263755902	0	0.0474939142590877	0	0	0	2.15816086245805e-05	0.0170556990297842	0.00932976116034671	0	0.0757311788462079	0	0	0	0	0	0.0134600475016099	0	0.10646624034992	0.00877131938395203	0.0926794081854161	0	0.0158832586140611	0	0.0169231076287068	0
TCGA-21-1080-01	0.0224724115262516	0.0858735144949919	0.1091204722031	0.0601282853333752	0	0.292264193555688	0.011492056901341	0	0.0695659503428595	0.182085553064437	0	0.0150924083775215	0.0933111303308723	0.0971653716304685	0	0	0	0.0534912368765424	0.0357092638532016	0.0420055459745395	0.0454607676304562	0.291732664533416	0	0.0535533923611556	0.00933465812318895	0	0	0	0.00398044636991281	0	0.0240952108825234	0.0630680638749995	0	0.00522748213442425	0.0323197103170139	0.0336546846320084	0	0	0	0.0185274926390709	0.012368439427075	0.0145492512285638	0.0157460191018532	0.101045986414453	0	0.0185490211239386	0.00323319892685954	0	0
TCGA-21-1081-01	0.0194424588190206	0.148944411061175	0.0307187285902936	0.0619579940939788	0	0.311389840768396	0.000373540116643724	0	0.0999454958567825	0.0736632549445183	0	0.104358062626257	0	0.0954230022581081	0	0	0.0328037709393558	0	0.0252166191712007	0.149460038124326	0.000819727297003421	0.26883466940906	0	0.00908039740225116	0	0.0939645202784939	0	0.0460569015759995	0.000120611987471164	0	0.0322712992713845	0.0237850532957011	0	0.033696068457349	0	0.0308110359236007	0	0	0.0105919761579937	0	0.00814216845802087	0.0482589993483467	0.000264680911288163	0.086803752351735	0	0.00293196026053098	0	0.0303401081639996	0
TCGA-21-1082-01	0.111489904469592	0.152524085877982	0.110243964810145	0.094205728978809	0	0.483973293190309	0	0.0109365341257435	0.184730452957433	0.106333791601396	0	0.126627054733272	0	0.0807969959316268	0.00868761809344864	0	0	0.0209284232122939	0.0228816243583607	0.0794029803074395	0.0329921058903632	0.255381189698955	0.0177731162104413	0.0362142953908593	0.0163138174883664	0	0	0	0	0.00726203797370813	0.122664049583989	0.0706073810605157	0	0.0840824405061986	0	0.0536505300372869	0.00576872085528365	0	0	0.0138968161530956	0.0151937737385557	0.0527248808066992	0.0219072992461521	0.169577297162092	0.0118016405697978	0.0240468859051473	0.0108326422918382	0	0
TCGA-21-1083-01	0.310337685478556	0.0903939934328357	0.0993244572365953	0.169359486356487	0	0.507384803538732	0.0599859028749579	0	0.0577891861587434	0.0606429941887004	0	0.0945814338076441	0.018923859817414	0.0741496368779398	0	0	0.0206139406589769	0.0769271004327382	0	0.0280687164739906	0.12742411921188	0.343644247828504	0.00319446394179833	0	0	0.034054397726713	0	0	0.0347968500281741	0	0.0335225702646798	0.0351780180493803	0	0.0548651568105047	0.0109774243690786	0.0430130025626801	0	0	0.0119578128730567	0.0446241641547045	0	0.0162822074990645	0.0739166663112607	0.199342458504948	0.00185305675793322	0	0	0.0197544041800348	0
TCGA-21-5782-01	0.121615838520989	0.150005156690573	0.0310236571674602	0.0512102691582297	0	0.30609135566779	0	0.0434069959102749	0.2199831178586	0.101087192340998	0	0.107455655021077	0	0.0685318761978694	0.00852749121324475	0	0	0.0786851588587774	0	0.167402456947762	0.0446872403419807	0.129994873828289	0	5.1105770536889e-05	0.0300556526944768	0.000131183016113379	0	0	0	0.0182135547689425	0.0923048112714918	0.0424161376647023	0	0.0450883415660584	0	0.0287559425473352	0.00357813124352483	0	0	0.0330162551064273	0	0.0702419910462375	0.0187507447215185	0.054545787021231	0	2.14439569282034e-05	0.0126113375272207	5.5044330957041e-05	0
TCGA-21-5783-01	0.0340447795986058	0.183815657627696	0.103853347289536	0.0540389655926206	0.041706920993833	0.434109236496302	0	0.00545127758084402	0.102913913990804	0.0420046016930005	0	0.104283518561788	0	0.0774587299823427	0.00241851512166421	0	0	0.032048821796119	0	0.369238759681724	0.0514168974853958	0.198334694874496	0	0	0	0.0144302692318225	0	0	0	0.002880494032303	0.0543804476464684	0.0221955317284025	0	0.055104156489914	0	0.0409297464961163	0.00127796067466256	0	0	0.0169348264800285	0	0.195108399450371	0.0271690560918541	0.104801470208048	0	0	0	0.00762505739074004	0
TCGA-21-5784-01	0.0791320349734526	0.10971653404792	0.147815241128518	0.0990244800668765	0.0467607557582812	0.365446417327103	0	0.0414381784036597	0.16557335582446	0.113489231006856	0	0.107326340760051	0	0.0354952146274179	0.0023913284904649	0.0440733007766341	0	0.0208384187167898	0.0418314365409984	0	0.0419024928995596	0.252318814989241	0.0134054806703255	0.0793333151962829	0.0175338911098117	0.00208707093378304	0	0.0209621290536636	0	0.0231860965472888	0.0926440292912464	0.0635011568696306	0	0.0600528062476312	0	0.0198608024054784	0.00133803114403564	0.0246605388154439	0	0.0116598172717372	0.0234061381005521	0	0.0234458965950942	0.141181119209656	0.0075008309018123	0.0443897385555697	0.00981081958192058	0.00116778849929996	0
TCGA-21-5786-01	0.0218787227267115	0.0936996043193837	0.123160710873821	0.0582033469548205	0	0.323626585671913	0	0.00908456790343878	0.256279431413735	0.102674192766818	0	0.0937774428396583	0	0.0559442083505838	0.00788485727434944	0	0	0.0486088399738498	0.00645193563432437	0.181629106764383	0.0712026245396184	0.142633632690886	0	0	0.0164772442013882	0	0	0.00735191564696705	0	0.003240806157785	0.0914244869175211	0.0366277361456404	0	0.0334539317055526	0	0.0199573977366992	0.00281282437200947	0	0	0.0173405966672788	0.00230164747025954	0.0647939157802091	0.0254006471756463	0.0508827673528525	0	0	0.00587805111247756	0	0
TCGA-21-5787-01	0	0.347010464634549	0.191038758180384	0.123208709958915	0.141879183766722	0.421835617232643	0.0143840605699565	0	0.0467119516420811	0.350806727219081	0	0.0480583948234006	0.101112837237878	0.0783262229318654	0.0098319467427427	0	0	0.117949688108114	0.0288448833302204	0	0.0361435870836712	0.123122141885836	0.00648139480342207	0.0114874304806074	0.0200672204108633	0	0	0.00667151273025956	0.00746903008652632	0	0.0242555271870717	0.182158993798166	0	0.0249546777907669	0.0525035903311713	0.0406714719252492	0.00510531123485749	0	0	0.0612462499647664	0.0149779195094427	0	0.0187678255420291	0.0639320849345987	0.0033655123012014	0.00596493343859687	0.0104200529657632	0	0
TCGA-21-A5DI-01	0.0215460355497467	0.0736558313680359	0.0935669821307334	0.152910738463757	0	0.278356108451239	0	0.00227646663764082	0	0.0681545959405498	0	0.113470018874312	0	0.117319193934001	0	0.0127109764353701	0	0.0675476280465775	0	0.278845910031508	0.0674873286766886	0.0766316449893343	0	0.0908073740959304	0	0.104748862338088	0	0	0	0.000604993198859371	0	0.0181127482095553	0	0.0301557635672387	0	0.0311787193592655	0	0.00337806588820916	0	0.0179514405752999	0	0.0741060186472329	0.0179354154299825	0.0203656066244833	0	0.0241329448127781	0	0.0278380312080808	0
TCGA-22-0940-01	0.032536926312074	0.0451473605331735	0.515699157008334	0.145992944412621	0	0.64294842775046	0.0174567976909052	0.0103904382972218	0.063043932427825	0.0824374479599851	0	0.133741616517423	0.0857823945127492	0.113308687670399	0	0	0	0.103124164424129	0.0121899382227398	0	0.110277270400659	0.188708552663778	0.038404268050113	0.00336921413888665	0.03610733249676	0	0	0.00165794452642678	0.0130343731286878	0.00775817261187346	0.0470726735403577	0.0615531253505356	0	0.0998601326192931	0.0640506785808718	0.0846035876664468	0	0	0	0.0769991645368345	0.00910179553112555	0	0.0823401356575414	0.140901998840016	0.0286751080216797	0.00251567297818767	0.0269600675208351	0	0
TCGA-22-0944-01	0	0.0453950732247446	0.0512755326108196	0.0813548767923756	0	0.297035698499354	0.0140984339210222	0	0.212293143286309	0.0253427584360102	0	0.0733846053814856	0	0.0662391475657831	0.0159699128994705	0	0.00597387883961933	0.00603480101214761	0	0.2452722713169	0.0558119632678616	0.154135258020331	0	0.0167389810158989	0	0.107419948478567	0	0.00128489655859317	0.00329953715064161	0	0.0496841788970042	0.00593111074802902	0	0.0171746190461862	0	0.0155023266729108	0.0037375300830926	0	0.00139810104265302	0.00141235900723837	0	0.0574024729105292	0.0130619930755545	0.0360731562747176	0	0.00391751949438073	0	0.0251401051145503	0
TCGA-22-1000-01	0.130402579994122	0.238007610261252	0.199009712187767	0.173355128780263	0.181792772843111	0.877866395097283	0	0.015384448819395	0.104789271193812	0.0772236414148946	0	0.128784183493466	0	0.0295381087455478	0.0205341395313578	0	0	0.0188246888738485	0.00355892587628585	0.0881543996358631	0.0592186478077861	0.346136505151162	0.0682542624823249	0	0.0342969813912844	0	0	0.00530179558297156	0	0.0165916369914975	0.113011884186547	0.0832832323444846	0	0.138889631201882	0	0.0318559074475039	0.0221454140500332	0	0	0.0203018260803093	0.00383818795929435	0.0950717061840868	0.0638654214452882	0.373297172384466	0.0736100434616453	0	0.0369881996962381	0	0
TCGA-22-1002-01	0.0400183151261139	0.14285770515361	0.217625277026272	0.166615746184513	0.15011971079631	0.318538654053281	0.00904228555941783	0.0471954642302387	0.0607075909048019	0.114922745584641	0	0.15765376985205	0	0.0746824296964187	0.0224568470885822	0	0.0451290327550326	0.00445235705876923	0.0940508364061865	0	0.0324270220647554	0.187361556785265	0	0.0592603201264893	0.0269513917152118	0.0202578881754441	0	0.0434484619966965	0.00721223831635358	0.0376436834739089	0.0484211221090124	0.09166379713178	0	0.12574658831254	0	0.0595676256268964	0.0179118577899893	0	0.0359954722815431	0.0035512548200712	0.0750161053371414	0	0.0258641921319425	0.149441885016662	0	0.0472667611133443	0.0214967619337184	0.0161579410810767	0
TCGA-22-1005-01	0.468153564669542	0.36771413059215	0.319592317581447	0.146737471610535	0.0671916353211784	0.633751338611278	0	0.076211418197504	0.186438548192913	0.163092149228926	0	0.149882458140777	0.00376772864769	0.0586876601416223	0.0332887678136257	0	0	0.0621387332430889	0.00800508389247229	0.026487681659316	0.0914083218110843	0.114986686909394	0	0.000322398468958844	0.0251790027264658	0	0	0.000103360926162381	0	0.0684606927248487	0.167477688537751	0.146505625774621	0	0.134639364471987	0.0033845494457491	0.0527191064373547	0.0299032895382086	0	0	0.0558192043066557	0.00719096431428342	0.023793876009139	0.082112066406969	0.103292504274776	0	0.000289610442114512	0.0226182901400352	0	0
TCGA-22-1011-01	0.347765151206454	0.289012936273554	0.0670794067437969	0.15519298864981	0	0.591725564897123	0	0.102337730587166	0.326385406736239	0.0657770606470526	0	0.136714640177783	0	0.0324545110318312	0.0165218359521019	0	0	0.0149528764294519	0.0204592941187281	0.0744027689471776	0.0458090866380466	0.128710331562434	0	0.0223403133839416	0.0020348319336028	0.0110993118544447	0	0	0	0.0896150613304991	0.285809037138411	0.057599629092858	0	0.119718219214113	0	0.028419752713704	0.0144678344306156	0	0	0.013093928608778	0.0179157861593081	0.0651529857473356	0.0401140819227579	0.112709009576991	0	0.0195629563266432	0.00178186078077778	0.00971944078548035	0
TCGA-22-1012-01	0.0349739191474488	0.101875082522013	0.0784533395624338	0.0644807664397774	0	0.334080584851273	0	0.0705598140767006	0	0.107262641905585	0	0.0320375878026865	0	0.0996968296446639	0.0317095973479949	0	0.00268730366736845	0	0	0.269507101394966	0.0526256649504787	0.185162682340002	0.00983510805125764	0	0	0.138915668818296	0	0	0	0.030489578458673	0	0.0463492255309779	0	0.0138437517121971	0	0.0430799648398687	0.0137020238628133	0	0.00116120991928131	0	0	0.116456626490244	0.0227400590753156	0.0800105868290269	0.00424984536172928	0	0	0.0600268047612821	0
TCGA-22-1016-01	0.0226882301485234	0.170370389064556	0.153219805157482	0.193323387269632	0.404929825282813	0.630933486449795	0.0147802161146291	0.0013854816482121	0.00599322969064825	0.043412015107416	0	0.136247690314326	0	0.0260703262807654	0.0111901192347619	0	0.00655369875876704	0	0.112706071158317	0.107236073805595	0.00778412735744898	0.402231261558897	0	0.0435788541764155	0.0240750175548742	0	0	0.0567558172389269	0.0136232469123071	0.00127702859279452	0.00552409025988859	0.040013799269401	0	0.125582461852263	0	0.0240295872031089	0.0103141764728617	0	0.00604068679964659	0	0.103883639048151	0.0988418234232743	0.00717479962166529	0.370745309105593	0	0.0401675784708667	0.0221904677187739	0	0
TCGA-22-1017-01	0.146892109234576	0.110142623149651	0.192405759188133	0.101996768043336	0.0669341621416763	0.498329425619285	0.00164035767532502	0.00648697091063376	0.0250679792156686	0.0898026817459525	0	0.126638863827423	0.0427579023193674	0.090154422785155	0	0	0	0.058002666646687	0.0101307761578653	0.0270733334591334	0.0723756244252115	0.354578707582549	0.00265167563198971	0.0488728553797137	0.0357534615586685	0.00215448523022212	0	0.00585723544843465	0.000959972598362759	0.00379631492220186	0.0146703206900293	0.0525544611595302	0	0.074111787319818	0.0250228442293424	0.0527603075821935	0	0	0	0.0339444082533746	0.00592874813706133	0.0158438971317375	0.0423557723310747	0.207507087242229	0.00155181762169766	0.0286014463028468	0.020923694819264	0.00126085110320877	0
TCGA-22-4591-01	0.235362789422134	0.0702182999646178	0.156553594651402	0.0240826177457161	0.0928508529091801	0.323259513516691	0.0496748961767393	0	0.111235084411881	0.110575070872839	0	0.117808156847719	0.0245122634719975	0.0286066808007528	0	0	0.0131964276980155	0.0312311350512598	0.0427486243293172	0.0506336813081536	0.043401707761238	0.351522789492176	0.00675058975698586	0	0.0163250541562036	0	0	0.00177783786472188	0.016450214342472	0	0.0368363322686772	0.0366177638362935	0	0.0390130544921804	0.00811741984721698	0.00947331684649635	0	0	0.00437009598198096	0.0103424245503001	0.014156527485454	0.0167677232279264	0.014372800960901	0.116409407537277	0.00223550841546626	0	0.00540616409275485	0	0
TCGA-22-4593-01	0.0069550713238236	0.100362873725512	0.125837056049	0.0413691924566345	0.0132155905588361	0.303894852779057	0.000103763588193635	0	0.0497167733976399	0.162183732255815	0	0.2308211044808	0	0.0306580028294528	0.0111992149297149	0	0	0	0.0323272512227427	0.140788363799799	0.0428419726115824	0.109952533971511	0	0	0	0.164501394325824	0	0.0249058925869259	3.78277585274433e-05	0	0.0181246054766339	0.0591252400543798	0	0.0841474852145975	0	0.011176594296277	0.00408275393549062	0	0	0	0.0117851307418927	0.0513254053951395	0.0156183476593545	0.0400839829940456	0	0	0	0.059970160345387	0
TCGA-22-4593-11
TCGA-22-4594-01	0.32854139959035	0.174351512901304	0.200985732540752	0.116152951381736	0.0973949681083621	0.490874324402657	0.0246670614769987	0	0.285466706602492	0.107413275309089	0	0.135377421682323	0	0.041518072131533	0.0286423377598631	0	0.00604656354136039	0	0.0102845441007071	0.0220147799587844	0.0530128896376814	0.224060797146998	0.0342058610340794	0	0	0.0210293949982056	0	0.00626029461988483	0.0175984256287208	0	0.203662872868109	0.0766327411486357	0	0.0965834333167683	0	0.0296205814922852	0.0204345398567103	0	0.00431384982322234	0	0.00733738733534851	0.0157061864948358	0.0378214241904031	0.15985354715154	0.0244037702681336	0	0	0.0150031751547709	0
TCGA-22-4595-01	0.172714855639862	0.0900349715165721	0.202752023681846	0.0940864256453465	0.0607018626787287	0.666777769697474	0.00800975103601985	0	0.0949921974142069	0.0789151705992867	0	0.13970340175318	0.0190646724128217	0.0327511192349075	0.0014229760320092	0	0.00626097555919567	0.019629745555126	0	0.0726595903551413	0.0565808670512336	0.399503608161585	0	0	0	0.0142081599428316	0	0.0562977648924547	0.00580234981006315	0	0.0688133696222464	0.0571669984595932	0	0.101202646996447	0.0138106537713837	0.023725263072153	0.00103081914430586	0	0.00453551804336243	0.0142199988340675	0	0.0526353888404897	0.0409877887229653	0.289404711146651	0	0	0	0.0102925438974195	0
TCGA-22-4596-01	0.311607466950436	0.207571043422333	0.253589388480617	0.20996435580214	0.135146275443097	1.15726226541676	0.0273278792887438	0	0.025083104518676	0.0400923655167476	0	0.239774394370498	0.00473494586562665	0.0326746766786552	0.017234911388412	0	0	0.00115118296836304	0.0417478701113622	0.045806780091378	0.0572956682532455	0.318973192807776	0.110895573067609	0.0052627902332894	0.0286328699184713	0	0	0.0033117949211469	0.0347506954762821	0	0.0318961935362213	0.0509822796813273	0	0.304902069924291	0.00602105491372128	0.0415497934197044	0.0219162691290907	0	0	0.0014638680282646	0.0530874535010439	0.0582488472261424	0.0728583545960965	0.405612897043427	0.141017100105809	0.00669227270876893	0.0364101485020331	0	0
TCGA-22-4599-01	0.0594148850330061	0.0138865086020314	0.372510148784908	0.126774267122497	0.00680462899797256	0.55771891108284	0.00222357774759186	0	0.0688222653691582	0.201175160932579	0	0.0122402614314747	0.118725330598005	0.0199645372905939	0.000824691730483567	0	0	0.0261072511058554	0	0.0644673710619843	0.110207378306517	0.362403669653705	0.00218844934854722	0	0	0.00571100653897562	0	0.00493904888452878	0.0015693968913175	0	0.0485746223358995	0.141989041093713	0	0.0086391529418183	0.0837961096538873	0.0140909319651104	0.000582065834899568	0	0	0.0184264475441653	0	0.0455009463220534	0.0777841553333652	0.255783811999621	0.00154460333493417	0	0	0.00403081741498313	0
TCGA-22-4601-01	0.124025823343322	0.075010898299585	0.168891354005533	0.0567750876782729	0	0.428155346581115	0.0132780637994896	0	0.112914081301914	0.0745681736584848	0	0.0901437649288159	0.0071718119845145	0.102574410110779	0	0	0	0.0288247706895517	0.00537348694439341	0.0154199293459718	0.0762640151077894	0.393565228649887	0	0.0606394930678213	0.0116532270940995	0.00116879222377176	0	0.00644075109271627	0.00541022422926533	0	0.0460074983604413	0.0303832355342883	0	0.0367296006782123	0.00292219645516746	0.0417945392689911	0	0	0	0.0117448202646552	0.00218945847084389	0.00628293978858144	0.0310742159841919	0.16036043868985	0	0.0247079137139336	0.00474817507474635	0.000476231181256257	0
TCGA-22-4604-01	0.0389357016631542	0.127937957401889	0.0965345266086867	0.114536164280287	0.0278960695859778	0.656381544298846	0	0.00639335996532207	0	0.0536900221524344	0	0.0424313334165259	0	0.0768288338819842	0.0218734232322047	0	0.0237642263391212	0.000696851991739176	0	0.21333244907589	0.126286054937999	0.30434063852991	0.0213650713912127	0	0	0.103490620946262	0	0.00550711413939474	0	0.00406677188015593	0	0.0341518502819776	0	0.0269902765543963	0	0.0488702877534105	0.0139135326347917	0	0.0151162593618691	0.000443262713191024	0	0.135699289533578	0.0803296826493965	0.193588966908699	0.0135901735585962	0	0	0.0658296653726635	0
TCGA-22-4605-01	0.0379249352588379	0.0911690186179157	0.113749566125876	0.131348198992257	0.0936166691094199	0.611755452736301	0.00411229501930167	0.00206807455426831	0.0404292626699584	0.036875500135323	0	0.078277200910019	0.00240654507501479	0.0391954661697218	0.018354706825235	0	0.048026715929807	0	0.0104519434048418	0.350792326217081	0.018858328223757	0.271467475421074	0.00262486544395817	0	0	0.0708618008337083	0	0.005197493166931	0.00283889364171741	0.00142768057134842	0.0279100541654617	0.0254567394552094	0	0.0540381093554483	0.00166134128993644	0.0270583115197481	0.0126710414153592	0	0.0331549020305577	0	0.0072154248506797	0.242166989427242	0.0130187128687414	0.187405642418339	0.00181205720509858	0	0	0.0489189406118099	0
TCGA-22-4607-01	0.109461856082709	0.0499785212747515	0.125567959013093	0.102132675587455	0	0.459143250032121	0.014044552575513	0	0.128592558253112	0.0294871180723719	0	0.0683206066662744	0	0.0584019133253166	0.00424149686756927	0.00552286110252534	0	0.0152663772111666	0	0.139344836515955	0.029038317172881	0.399035926495424	0	0.0442707809907517	0	0.0165628270135915	0	0.0478698277375479	0.00500702645792421	0	0.0458445605870059	0.0105124588029753	0	0.0243569941698179	0	0.0208208786745616	0.00151213696007303	0.00196895639893853	0	0.00544261942144289	0	0.0496778576219634	0.0103524566978169	0.142260383937643	0	0.0157829856481253	0	0.00590481701920972	0
TCGA-22-4609-01	0.0462231819388249	0.176239287190957	0.301623951594083	0.180071992815876	0.104959310858997	0.759215181082468	0	0.0181973203603797	0.0507143891913783	0.103650136002005	0	0.186493027516574	0.00169444535484609	0.0234992583102769	0.0228171714542648	0	0	0.0269508644117908	0.019378885330636	0.158879290957652	0.0855614745607949	0.268718408295273	0.000738856044807985	0	0.0299109170297236	0	0	0.00279555517959645	0	0.0198440584378166	0.0553037086132218	0.113029793133153	0	0.203369422694882	0.00184778154010315	0.0256257869795921	0.0248819757391283	0	0	0.0293897407830265	0.0211325472841686	0.173256824185335	0.0933042265336449	0.293035660851398	0.000805717668312665	0	0.0326176587383075	0	0
TCGA-22-4609-11
TCGA-22-4613-01	0.135684988634109	0.100799285687335	0.15784100880336	0.0727087147379743	0.068693571856787	0.498084596367641	0.0221946243332627	0	0.108862794141795	0.0995131274058453	0	0.10998899045455	0.0300535264890078	0.055018436864576	0.00580927683179092	0	0	0.0297332535813179	0.0133565293930299	0.0448258332892401	0.103026259464883	0.346300458133025	0.00879500992092526	0	0	0.0140192053513003	0	0.00850267434545069	0.0142591001400002	0	0.0699397052132891	0.0639329428431896	0	0.0706632383427417	0.0193081098076831	0.0353470006528803	0.00373221275754357	0	0	0.0191023481153784	0.00858100084409373	0.0287986872916929	0.0661899804520573	0.222483284100753	0.00565041900739994	0	0	0.00900674190226459	0
TCGA-22-5471-01	0.00654454221531883	0.0843780243377844	0.342652547110798	0.114032364730482	0	0.38493955657835	0.0225076034503175	0	0	0.278579494577708	0	0	0.0978000682734621	0.0719681558201318	0.0171542311381946	0	0	0.0856033444701079	0	0.0932090494248346	0.124279813905594	0.146268941167287	0.0125282189878864	0.00263805040477458	0	0.0474630283797026	0	0	0.0134702839081049	0	0	0.166723431538206	0	0	0.0585310954488579	0.0430712889259755	0.010266413488526	0	0	0.0512316362797563	0	0.0557834760741438	0.0743786152555116	0.0875386030685312	0.00749785142617481	0.00157881259969077	0	0.0284055327713717	0
TCGA-22-5471-11
TCGA-22-5472-01	0.124950439434744	0.0974884302303172	0.218721766342954	0.126303389000214	0.125071690462589	0.53462075034605	0.00892846042196265	0	0	0.0712405014332886	0	0.113827109285744	0	0.0295243646264336	0	0	0.0129954507210743	0.0390326340843753	0.0258285310541145	0.0624265644917352	0.0203646261669064	0.494589606610698	0.0259227759157937	0.00186862321930814	0.0474525529984064	0	0	0.0459981989701593	0.00507751270540429	0	0	0.0405136534264192	0	0.0647321672834118	0	0.016790166436864	0	0	0.00739036329112218	0.0221974098693766	0.0146883884109067	0.0355012689065434	0.0115811285727295	0.281267418215726	0.0147419843793021	0.00106266452324878	0.0269857208708235	0	0
TCGA-22-5472-11
TCGA-22-5473-01	0.0261448110364347	0.0566013837338246	0.0966370734743813	0.0492947512047735	0	0.276885587975414	0.0325868903678992	0	0.0603609023533018	0.0757864722345018	0	0.0929758112309561	0	0.0209221991310646	0.0128940119168727	0	0.00417389462953742	0.0246374541473253	0	0.167893563097133	0.103401767991017	0.345025803302437	0.013771630275262	0	0	0.0434735803173339	0	0.00209601900535871	0.0111092615036554	0	0.0205777550809205	0.0258365167399333	0	0.0316965684303733	0	0.00713262845133304	0.00439572320643683	0	0.00142293070632819	0.00839920341637066	0	0.0572369279845082	0.035250902052443	0.117623431727359	0.00469491382369684	0	0	0.0148206645922	0
TCGA-22-5474-01	0.160645428571074	0.163433206974424	0.295272308858298	0.16811251275321	0.0511348669084778	0.574155500373972	0.0206776429841867	0	0.136162473544599	0.166941459290759	0	0.0338605018646884	0	0.0779867322148608	0.0231649644542723	0	0	0.0342327089198607	0.00949092584716449	0.0187071252527475	0.176728829850589	0.284187707905486	0.00494213036006469	0	0.0102704488092193	0	0	0.00264634870150082	0.0178140846531011	0	0.117305914999796	0.143822450662879	0	0.0291713057951209	0	0.067186683248023	0.0199569476119725	0	0	0.0294919674872872	0.00817656812273005	0.0161164554936684	0.152254410138019	0.244831767811772	0.00425771586578712	0	0.0088481382840729	0	0
TCGA-22-5477-01	0.0643136077148365	0.0967893979729877	0.114957653901291	0.0445142557993914	0.0355346570550183	0.229044297186104	0.051494308412552	0	0.0363337297871196	0.184925636335259	0	0.0908337466952446	0	0.103830175056169	0	0	0	0.0583953885812554	0.0316081841033041	0.0497066621636191	0.0430948701029648	0.284503461790229	0.0112785955349794	0.0282754771258228	0	0.019440116308996	0	0.00627964800248434	0.0216618669399476	0	0.0152843381015045	0.0777917919779865	0	0.0382106022049162	0	0.0436777481969242	0	0	0	0.0245649116640112	0.013296465169969	0.0209098662553313	0.0181285149901576	0.119680724399285	0.00474451338953523	0.0118945111031689	0	0.00817778169596564	0
TCGA-22-5478-01	0.121506929065479	0.138488826180335	0.142072048182529	0.0567449717206266	0.156446503781616	0.397445816379315	0.022488900716443	0.0407603753282472	0.0953644214572634	0.0558684011376801	0	0.0836738626276887	0	0.057834131247368	0.0252063031110767	0	0.00111272555771347	0.0333237763433057	0.00435368000946918	0.296454792228008	0.0618093632235354	0.205282390833528	0.000595185183761884	0	0.0158716909949111	0	0	0	0.0136435282611352	0.0247284355841729	0.0578555259620881	0.0338941471367277	0	0.0507631174984255	0	0.0350867129559045	0.0152921173511726	0	0.000675066459893754	0.0202168122862144	0.00264128322669422	0.179852692086212	0.0374983999696568	0.124540373767707	0.000361085940911595	0	0.00962901065603205	0	0
TCGA-22-5478-11
TCGA-22-5479-01	0.0550300791096539	0.0686447005241263	0.0782702332937814	0.0441381707041598	0	0.227892536593542	0.0353419253617241	0	0.188044136740771	0.104209019429823	0	0	0.0349489770572881	0.0759490078548481	0	0	0	0.0857551311606332	0.0145546556738656	0.0844086860420589	0.186925064627668	0.185144854549962	0.00370915246628369	0	0.00100938903507463	0	0	0	0.0140743960457576	0	0.0748857802025274	0.0414996918244812	0	0	0.0139179102288266	0.0302455625971402	0	0	0	0.034150705332477	0.00579617511403244	0.0336145035930773	0.0744401263802647	0.0737311841983705	0.00147711479412248	0	0.000401974168030791	0	0
TCGA-22-5480-01	0.233259258294025	0.146089781245361	0.124952487077579	0.171269261318218	0	0.686719734668415	0.00942390409069997	0	0.0312402910681106	0.0419313123458237	0	0.181726222009921	0.00269080786326157	0.115324014608817	0.0716358346815751	0	0	0.038466991007689	0	0.125831603258922	0.262185283994167	0.0913018098207977	0.0153143344676841	0	0.0129275907825304	0	0	0	0.00642811663534299	0	0.0213092400745096	0.0286016669776965	0	0.12395683779643	0.00183542050320874	0.0786633872359808	0.0488633475225776	0	0	0.0262386270518325	0	0.085830693349138	0.178838575749963	0.0622776586961635	0.0104460239836349	0	0.00881800796827912	0	0
TCGA-22-5481-01	0.420325848117571	0.104256920409763	0.369170828091325	0.0195612015437817	0	0.540018343881903	0	0.0902433194372251	0.127812373286814	0.237574499459212	0	0.0512580956429032	0.016914927243528	0.0698690368618233	0.0190718662826165	0	0	0.0904630407286914	0.00903500977435857	0.082648097136309	0.124156543690059	0.0691847314698417	0.00496375522111405	0	0.00680470376550494	0	0	0	0	0.0327067344633933	0.0463228234543813	0.0861037262097961	0	0.0185773853815057	0.00613044862790675	0.025322517501612	0.00691218441560975	0	0	0.0327863676814615	0.00327454339453534	0.02995401082096	0.0449978472831795	0.025074505849481	0.00179900545514831	0	0.00246621733939252	0	0
TCGA-22-5481-11
TCGA-22-5482-01	0.0118007562817714	0.0863364674725303	0.0323626862707759	0.0398526351913949	0	0.293552185048982	0	0.000389828475654889	0.0932491020338224	0.044241087286908	0	0.0948549416534407	0	0.0300114231561668	0	0	0	0.045032513920192	0	0.27047876049992	0.0400307196874838	0.339393727832083	0.0319014655804339	0	0.00180251297528311	0.00861391689861211	0	0	0	9.74622319998789e-05	0.0233134985866105	0.011060852098708	0	0.0237149795541024	0	0.00750324942624846	0	0	0	0.0112587191375753	0	0.0676232377909211	0.0100082049746351	0.0848528835296214	0.00797578482257649	0	0.00045065188602425	0.00215359220690547	0
TCGA-22-5482-11
TCGA-22-5483-01	0.0683234694954022	0.104716427506311	0.167446204169548	0.0713531258006299	0.0715227347404175	0.434784266295366	0	0.0135560016306045	0.0429337575946021	0.0879204116444304	0	0.0198525199333891	0	0.0499173631395157	0.0226108046561395	0	0.000956866167514736	0.0196894720796146	0.00439254092548272	0.279201496499895	0.05403404162087	0.348761641764058	0.0106875355035395	0	0	0.0376868184929103	0	0.00779872834743372	0	0.00664077986360333	0.0210322808061175	0.0430702293462333	0	0.00972530235742933	0	0.0244533918639171	0.0110765239155304	0	0.000468747183022564	0.00964542888635326	0.00215180686185108	0.1367745244039	0.0264700599279123	0.170850472796876	0.00523558291725328	0	0	0.0184619235221966	0
TCGA-22-5483-11
TCGA-22-5485-01	0.0929563091768617	0.0844006520428706	0.00136988949216095	0.0279726338556354	0.0509771075861694	0.357364728304206	0.0238172645460324	0	0.0324948301186794	0.0652124645236141	0	0.111147874387365	0	0.0184033574287032	0	0	0	0.0306912291983573	0.04310797777789	0.0430126079804016	0.0301189577501555	0.50005844122887	0.0465362263308959	0	0.0380809293865514	0.0142711554737589	0	0.00304668386872544	0.00933576039960323	0	0.0127371448399324	0.0255616232789212	0	0.0435671326654721	0	0.00721364685564832	0	0	0	0.0120301792681268	0.0168972281039236	0.0168598455750866	0.0118058634524453	0.196010158265194	0.0182410141218054	0	0.0149267533162735	0.00559392905390107	0
TCGA-22-5489-01	0.170713883006743	0.181155830996919	0.229984516821382	0.25320615375838	0	0.651429416547052	0.00733564423362995	0.0256333068901756	0.12011093115363	0.0946658974168846	0	0.090887532534197	0	0.0607296007443926	0.0607915985717467	0	0	0.0385661479796581	0.0117165037052995	0.144953238092902	0.0998656815256498	0.232795228481655	0.00751051484461425	0	0.00317343562292521	0	0	0.00126473820264006	0.00709118988082804	0.0247790978737019	0.116108332471842	0.0915112337025015	0	0.0878587797436033	0	0.0587058363996293	0.0587657682000227	0	0	0.0372809625965926	0.0113260607886093	0.140122789821966	0.0965377392526923	0.225037517624719	0.0072602330715244	0	0.00306768347264995	0	0
TCGA-22-5489-11
TCGA-22-5491-01	0	0	0.0601254472303859	0.0912520466930475	0	0.341622373365195	0.0432551812854015	0	0.0444146938524366	0.122046020379031	0	0.0417323824323961	0.0035355119405899	0.107427617521966	0	0	0	0.0627096566197506	0.0357518779093675	0	0.110175615759403	0.31731634747268	0.0789149124181147	0.00116206140859762	0.0233803182639605	0.00298163234843911	0	0.00519617038786562	0.0131540557509959	0	0.0135066676808853	0.0371146324797574	0	0.0126909671587225	0.00107516186021689	0.0326691237462811	0	0	0	0.0190702314679792	0.0108722742859324	0	0.0335047998651806	0.0964970392290719	0.0239983078716902	0.00035338704174921	0.00711003863076999	0.000906725089916053	0
TCGA-22-5491-11
TCGA-22-5492-01	0.116153520264303	0.159414014480967	0.427388864458276	0.18844588485331	0.191221892120121	0.667492333418414	0.0197430631825083	0	0.0633325553191177	0.0919586206087086	0	0.152441097835811	0	0.0787962057940758	0	0.0084558188230543	0	0.0542310785850639	0	0	0.0702890267251734	0.382532710733131	0.00764475252936444	0.0306189996551243	0.0171688500184657	0	0	0.0227872201904014	0.0212226426244065	0	0.0680788070018895	0.0988501593380437	0	0.163865298446084	0	0.0847013302985543	0	0.00908951257054186	0	0.0582952497952091	0	0	0.0755566084561452	0.411200376404981	0.00821766356025596	0.0329136406640913	0.0184555134553158	0	0
TCGA-22-A5C4-01	0.0589614057051404	0.102855503594476	0.128362184666054	0.073884996318302	0.0685866181539464	0.443431437902291	0.0131130338681668	0	0.0532586592084683	0.0870630474779699	0	0.142721487308639	0	0.0470461121741392	0	0	0	0.0957661883307127	0.0247551149378676	0	0.0926904335933407	0.337980707546535	0.00927726048917142	0.00325376215490774	0.0839113214159928	0	0	0.00916287149408854	0.00574152108674366	0	0.0233192194858461	0.0381204172883609	0	0.0624903769144712	0	0.0205990656176723	0	0	0	0.0419310737107643	0.0108389878230673	0	0.0405843593760181	0.147984316886559	0.00406203379487176	0.00142465460026017	0.0367404390295988	0	0
TCGA-23-1021-01
TCGA-23-1022-01
TCGA-23-1023-01	0	0.102481119861853	0.234331012062857	0.164632865421547	0.0135512867922087	0.520507807144833	0.0331610011920658	0	0.0377926162331744	0.0412062427856499	0	0.201574207732533	0	0.106999286448655	0.0357711664600909	0	0	0.0700017206395046	0.00269370599029815	0.133900213749225	0.0862522341700152	0.0666503438423227	0	0.0352399882174984	0	0.148757272538967	0	0	0.012242562552482	0	0.0139524879112301	0.0152127495166455	0	0.0744182852875682	0	0.039502590703806	0.0132061978595414	0	0	0.025843623922777	0.000994477334782974	0.0494340244168449	0.0318430787418562	0.0246063440276738	0	0.0130100945264788	0	0.0549190358773202	0
TCGA-23-1024-01
TCGA-23-1026-01	0.0750040122793356	0.111538525724369	0.20188285444835	0.117418100624148	0	0.513332837905352	0.0209939633162277	0	0.0356818778734268	0.0943798859587754	0	0.113199431515941	0	0.0432764578169416	0.0561292404709834	0	0	0.126088892390638	0.0402829588982985	0.0112547880274396	0.0812750719244658	0.303192327559834	0	0	0	0.0736703690330852	0	0.000574735213942541	0.00669011368428772	0	0.0113706886044511	0.0300758916772163	0	0.0360730870313088	0	0.0137908415999197	0.0178866178866447	0	0	0.0401805515096452	0.0128369079487146	0.0035865458209089	0.0258998009419709	0.0966178281359197	0	0	0	0.0234764220824279	0
TCGA-23-1027-01	0.0452251326271683	0.15828895690262	0.0765271876457843	0.129454577365393	0	0.422465202629814	0	0.0210284328065576	0.00217643213616818	0.0202940123944725	0	0.136638821558977	0	0.0449457157226852	0.03089987442952	0	0	0.0411627660723034	0.0192747388352625	0.172960654220116	0.0267210153434371	0.326716861294454	0	0.0177447596805244	0	0.139435915505522	0	0	0	0.00394074258518522	0.000407864860004639	0.00380311170132636	0	0.0256062079309623	0	0.00842285764228613	0.00579065744753514	0	0	0.00771393030937418	0.0036120991442955	0.0324129440323368	0.00500753641757044	0.061226961630712	0	0.00332538001191956	0	0.0261303852356294	0
TCGA-23-1028-01
TCGA-23-1029-01	0.106950264903602	0.142537967766288	0.184031281208981	0.166462906517429	0.0483235836002327	0.404142578856924	0.0734357773839232	0	0.222173858683537	0.00321951155270789	0	0.112400573435529	0	0.0567959723322862	0.0442776610387065	0	0	0.0931064798809715	0.063149866993263	0.0127761935060718	0.0290650805368195	0.153179051645948	0	0.122011114031838	0.0142059465559501	0	0	0.00020291242244929	0.0184582932453545	0	0.0558440365326678	0.000809233461722687	0	0.028252206476583	0	0.0142758305258152	0.0111293170820273	0	0	0.0234025807298379	0.0158729001706185	0.0032113328774551	0.00730559134607744	0.0385019939197266	0	0.0306678434166761	0.00357070540680305	0	0
TCGA-23-1030-01
TCGA-23-1032-01
TCGA-23-1107-01
TCGA-23-1109-01	0.0854462717472712	0.193095920219854	0.0849592468578579	0.0872694036359598	0.055400559967344	0.443624352765041	0	0.0102291765532402	0.0033987379101415	0.0594104120870905	0	0.0333381546490988	0	0.0633269906723203	0.0557873982345293	0	0	0.0496912942778566	0.0105463314464786	0.194059916524821	0.0411340594808095	0.383267750676717	0.0352713207800858	0	0	0.0605384567068105	0	0	0	0.00337266293165175	0.00112059825189964	0.0195882135338465	0	0.0109919266530865	0	0.0208795490919488	0.0183936692361901	0	0	0.0163837221270405	0.00347723210654571	0.0639835165202399	0.013562315296566	0.126367252425167	0.0116293110717414	0	0	0.0199601412500588	0
TCGA-23-1110-01
TCGA-23-1111-01	0.0329620722333219	0.0619614086174172	0.265464539375752	0.0801697637176792	0.070756764510948	0.341993212645225	0.00237683538833754	0	0.13740319221198	0.0460956986391641	0	0.211399907956693	0	0.0290902596753688	0.0560476498799129	0	0	0.104532033424975	0.0370110522768957	0.159033455809589	0.0268675117161699	0.0922006525063594	0	0	0.0932593498160786	0	0.000345249956626514	0.0043371507418495	0.000317610503723809	0	0.0183608411864949	0.00615965166797941	0	0.0282488352297105	0	0.00388725785314595	0.00748950575131997	0	0	0.0139683513440963	0.00494569334279186	0.0212512386244599	0.00359023766300733	0.0123205400886812	0	0	0.0124620111335339	0	4.61348788278804e-05
TCGA-23-1113-01
TCGA-23-1114-01	0.00952766213735659	0.123740006330047	0.145046944237458	0.116913190536758	0.0576703100455762	0.371403075547021	0.101809952151646	0	0	0	0	0.247032248035116	0	0.0655890927337005	0.00748907039473277	0	0	0.0305060557390806	0.03904063125336	0.143477382714564	0	0.237223941293511	0	0.0782377330515455	0	0.049593892632745	0	0	0.0209606397671141	0	0	0	0	0.0508590157690272	0	0.0135034868044648	0.0015418503144048	0	0	0.00628058879852874	0.00803768777696247	0.0295391331618431	0	0.0488396809202109	0	0.0161075897201723	0	0.010210393936494	0
TCGA-23-1116-01
TCGA-23-1118-01
TCGA-23-1119-01
TCGA-23-1120-01	0.077378315274787	0.182391729073738	0.195700165660617	0.1485158213743	0.0815243283423171	0.443840209846517	0	0.00990206512555279	0.0403396671958893	0.0912128845095223	0	0.108436177520945	0	0.0425445239139989	0.0393910085746014	0	0	0.0940881826886202	0.0534033945672818	0.0242116469173977	0.116325805560928	0.310723579542573	0	0.0669621883235852	0	0	0	0.00245887555910537	0	0.00459515902001365	0.0187200531635759	0.0423283126985086	0	0.0503209656685988	0	0.0197432404591143	0.0182798180040156	0	0	0.0436626255105719	0.0247824152975861	0.0112356731965702	0.0539822317775162	0.144194593871273	0	0.0310745182720455	0	0	0
TCGA-23-1122-01	0.0483678499838872	0.128454326446049	0.154276214157669	0.122558927447119	0.0708176649690753	0.382692178829127	0.00901818168655226	0	0.0682483306623542	0.0109097248264256	0	0.111716625599659	0	0.0835132509014544	0	0	0	0.0794637039709245	0.0317097197720626	0.0116389398260481	0.0439154717952818	0.3945261931274	0.0131006446195369	0.065914194917224	0	0.0763250182950771	0	0	0.00248138946226845	0	0.0187788064611196	0.0030018552698832	0	0.0307392850530564	0	0.0229790115069056	0	0	0	0.0218647621571323	0.00872505869018075	0.00320250175036933	0.0120835211277519	0.108555490701085	0.00360469578433064	0.0181365594935178	0	0.021001139995579	0
TCGA-23-1123-01	0.0933636028936966	0.176452962620689	0.207077504092116	0.166845340574149	0.167189744777467	0.462033753215398	0.00300490811190779	0.00523905598090735	0.0714381891673508	0.127098519568949	0	0.0828245418269409	0	0.0967464360775296	0	0	0	0.0429481806270939	0.065218425556836	0	0.076657480307519	0.392664246967896	0	0.0249787119838685	0	0.00765952517580783	0	0.00352177864739351	0.00187413312300521	0.00326755028155028	0.0445553313379164	0.0792701595317211	0	0.0516568931410851	0	0.0603398485521372	0	0	0	0.0267863791132517	0.0406761228677687	0	0.0478105544729049	0.244901023277951	0	0.0155789893585976	0	0.00477717431078448	0
TCGA-23-1809-01	0.0361156755608843	0.100045393192858	0.201085406642598	0.113535655181661	0.133247488292667	0.43902145698586	0.0887628489539916	0	0.0377643585432123	0.0226441226845446	0	0.115809325223527	0	0.0892792696604406	0	0	0	0.0360630732134853	0.0274510788634928	0.319767187690864	0.0426181503515417	0.168533278096214	0	0.00302266029069534	0	0.0482846464279908	0	0	0.023161427786072	0	0.00985408280145802	0.00590866808036866	0	0.0302188286510359	0	0.0232961805688027	0	0	0	0.00941015611622511	0.00716297627035512	0.0834387890129143	0.0111206120958875	0.043976409006416	0	0.000788721056948673	0	0.0125992052372902	0
TCGA-23-2077-01	0.0963270266145482	0.127907290124906	0.142032642489673	0.106787832500223	0.127429763978681	0.43372526007795	0	0.0344353790203422	0.0151567009267016	0.0592293309884549	0	0.09091099830794	0	0.0215415752022182	0.0394718933550234	0.00761727648899515	0	0.0321617125825186	0.038392771917042	0.0152824076219861	0.0457276328296961	0.56086628966957	0.00520926677702603	0	0.0339967643124853	0	0	0	0	0.0117663945583119	0.00517896792135062	0.0202383623372729	0	0.03106382755797	0	0.00736064711490806	0.0134873459910069	0.002602784786435	0	0.0109894942551202	0.0131186156625816	0.00522192126228716	0.0156249004773253	0.191645169777575	0.00177998006706374	0	0.0116165221347015	0	0
TCGA-23-2078-01	0.102575425275941	0.236887427169697	0.198409393244428	0.11814276059139	0.112924755056485	0.420883355806119	0.105119162072883	0	0.0143433848058112	0.136837429902697	0	0.158409327332407	0	0.0594543233126832	0.09586395902421	0	0	0.0597662307421643	0.0328520772281875	0	0.134356237503899	0.184380659420101	0	0	0.0186172086549563	0	0	0	0.0674930673194381	0	0.00920934886843955	0.0878581762460994	0	0.10170868167937	0	0.038173388815565	0.0615506489239599	0	0	0.0383736528656229	0.021093085373037	0	0.0862650957619869	0.11838389893191	0	0	0.0119534107033482	0	0
TCGA-23-2081-01	0.0824621922932091	0.0841131129031559	0.233979337515919	0.121775309705915	0.0720587613676581	0.414071149086083	0	0.00216695624030359	0.0916747219581674	0.0890476967517091	0	0.190566908523873	0	0.0895623700445339	0.0596230923121716	0	0.00259777402083248	0.018055511263025	0.0186696914577964	0.0551411690770028	0.018632307383248	0.288130480561844	0	0.0681061983532214	0.00802512205227132	0	0	0	0	0.000378271911305335	0.0160030791801512	0.0155444959252559	0	0.0332660657276471	0	0.0156343392024544	0.01040802793678	0	0.000453477059537656	0.00315183695361683	0.00325905052435766	0.00962564680837589	0.00325252462177192	0.0502971243997912	0	0.0118888703627924	0.0014008950437993	0	0
TCGA-23-2084-01	0.109120835865758	0.202264757129265	0.128803200101966	0.148450409668028	0.0859534303311138	0.488623951218852	0.0312121125330449	0	0.00890586500711282	0.0304407257629126	0	0.13395105201518	0	0.0605672878129788	0.00884212790009486	0	0.0017515938381901	0.0385025481626433	0.145125881255885	0	0.0250017929571869	0.399668461073737	0	0.0861530681835671	0	0.0285696915067295	0	0.00130779199073702	0.00769760617551931	0	0.00219638582311638	0.00750736491712329	0	0.033035330246157	0	0.0149372500246512	0.00218066682466436	0	0.000431982280327192	0.00949559092471589	0.0357912934794229	0	0.00616600224231993	0.0985671960161091	0	0.0212472766458101	0	0.0070459259539722	0
TCGA-24-0966-01
TCGA-24-0968-01
TCGA-24-0970-01
TCGA-24-0975-01	0.036399432159019	0.100521239877538	0.224786440329268	0.10220878492535	0.0848049878369373	0.379515621514093	0.0278117792418086	0	0.0773288272426054	0.112195616112781	0	0.169210232841595	0	0.00418753056808053	0.0742501912473135	0	0	0.0941640893124736	0.0585896223599634	0.000864138851541992	0.0739838218499976	0.283752472496424	0	0	0	0.0236616778754151	0	0	0.00624501526528306	0	0.017363855162871	0.0251930424598247	0	0.0379954291291556	0	0.000940291956660938	0.0166725607073927	0	0	0.0211441407644236	0.0131560474014947	0.000194038657947184	0.016612748606269	0.0637153958002847	0	0	0	0.00531312787468279	0
TCGA-24-0979-01
TCGA-24-0982-01
TCGA-24-1103-01	0.0648391592173412	0.101589776110562	0.193646384832655	0.0851598372289369	0	0.421839026449515	0.00507045940230423	0	0.106939452762995	0.05021552116244	0	0.180587372095099	0	0.087709580159758	0	0	0	0.145786929334715	0.0313330747958876	0	0.0233503330121325	0.096419070807339	0	0.179335207110698	0	0.093252999356632	0	0	0.000582074409486018	0	0.0122763469498426	0.0057645999126582	0	0.0207309199488153	0	0.01006881192157	0	0	0	0.0167359274713294	0.00359694843447703	0	0.00268055223815859	0.0110686368335516	0	0.0205871749474169	0	0.0107051807788155	0
TCGA-24-1104-01
TCGA-24-1105-01
TCGA-24-1413-01	0.110758585373622	0.067061277170707	0.221994506547969	0.118840580036429	0	0.438260654375614	0	0	0.109939008124504	0	0	0.209639894997448	0	0.073153414118972	0.0146235972684535	0	0	0.11607755525411	0.0659278415890248	0.0996910255308255	0.0278841411055393	0.123883365430839	0	0.0693550669303531	0.0865059285693642	0	0.00200126415706194	0.00131789692350333	0	0	0.0285595942767461	0	0	0.0544595630566935	0	0.0190035535415292	0.00379887004602214	0	0	0.0301542458791299	0.0171265180525534	0.0258974070328957	0.00724365055056594	0.0321820135973561	0	0.0180168313900402	0.0224722258697871	0	0.000519881826672075
TCGA-24-1416-01	0.0409926863624036	0.0780229800891988	0.22416496785828	0.101346350596824	0	0.434478352475966	0.0015701507344385	0	0.0792423988462514	0.00987810280323231	0	0.180761126906291	0	0.025725335334145	0.0105588331582495	0	0	0.0844763500782589	0.0482534643757608	0	0.00164016794817759	0.335427107122289	0	0.0570340643430729	0	0.163693627195736	0	0.00173927115409706	0.000363556769894889	0	0.0183479903753113	0.00228720152088905	0	0.0418538997430155	0	0.00595651080715457	0.00244481959131458	0	0	0.0195598730066795	0.0111727321841894	0	0.000379768737004612	0.0776656615991557	0	0.0132058150544126	0	0.0379020466318109	0
TCGA-24-1417-01	0.0146701855882728	0.227402712772304	0.221832145039279	0.215856462059834	0.126830953576155	0.51490998524507	0.00318467316855086	0	0.0716598119489621	0.0840635195735404	0	0.0973205105666248	0	0.0569220155953335	0.0271421852889841	0	0	0.0596413720485526	0.00812283780882558	0.114552601671092	0.046740994566641	0.396428215255674	0	0.0208906928159835	0.0112932229258834	0	0	0.0020373467653522	0.00201934425082266	0	0.0454382040528245	0.0533031730323492	0	0.0617091937221503	0	0.0360932311901815	0.0172103738491362	0	0	0.0378175264409385	0.00515054605653009	0.0726357542386545	0.0296376279952233	0.251368035265201	0	0.013246414373144	0.00716083050965579	0	0
TCGA-24-1418-01	0.0636812056772379	0.125731676724685	0.201824842230376	0.11097972343663	0.0672231098930983	0.414092523265747	0.0984895017177805	0	0.0221508894266435	0.0538016015891295	0	0.208716513188221	0	0.0528621714589469	0.0162668792656976	0	0	0.0384217869214949	0.0468804093014728	0.0396612519711026	0.0457934062175785	0.31787677682709	0	0.0231004333431655	0	0.0359783787716765	0	0	0.0312706856885795	0	0.00703296786867587	0.0170821553921225	0	0.0662680627690375	0	0.0167838837609847	0.00516477857822148	0	0	0.0121990222456242	0.0148846579447529	0.0125925557828262	0.0145395314979121	0.100926744500568	0	0.00733445065458891	0	0.0114232334871347	0
TCGA-24-1419-01	0.0410024630196393	0.0956171335874107	0.252956230032503	0.0827462573187921	0.0498669556260817	0.368929492314507	0.0471557712018788	0	0.333388325761311	0	0	0.0759638413829003	0	0.0221908549406559	0.0311817768386025	0	0	0.0347940457136479	0.0264765192672114	0.0187016491000241	0	0.366038834717884	0	0.00121409737314767	0	0.0428942837027367	0	0	0.00316030138941252	0	0.0223431313339524	0	0	0.0050909703594865	0	0.00148719420579453	0.00208975084397433	0	0	0.00233183909857768	0.00177441230403717	0.00125335343116511	0	0.0245313141627038	0	8.13667875097291e-05	0	0.00287470358194911	0
TCGA-24-1422-01
TCGA-24-1423-01	0.13561035386441	0.119352237082907	0.204116169826044	0.104964608621395	0.0668028970685161	0.480939267641884	0	0.0290497734400646	0.0743861920308448	0.106165525071868	0	0.0914323335327601	0	0.0897146662603345	0.054287164113263	0	0	0.16012676619773	0.0150969173536384	0.100595561682773	0.041753866571358	0.128722185170135	0	0.00505114661706605	0	0.0959507042173958	0	0.00766719774076932	0	0.00763816069508122	0.0195586271748045	0.0279144807256299	0	0.0240406300479544	0	0.0235889976565852	0.0142739179716104	0	0	0.0421027026019808	0.00396948640530236	0.0264499503560763	0.0109784932805419	0.0338453839366434	0	0.00132811602249386	0	0.0252286613914827	0
TCGA-24-1424-01	0.0244466052904506	0.125410242582392	0.169205317362607	0.125455417902847	0.115078695580166	0.380646993971197	0	0.0496974125820871	0.0404514371345234	0.0875640048765521	0	0.0918373975601106	0	0.0922043909801903	0.0125321461871989	0	0	0.0487204991792564	0.080820578727895	0.0488702492885909	0.0716670880074361	0.375634795476159	0	0	0	0	0	0	0	0.0179507926559074	0.0146111300952724	0.0316282722579084	0	0.0331718291960714	0	0.0333043878635685	0.0045266331998341	0	0	0.0175979298200802	0.0291925348966318	0.0176520198224203	0.0258862779817607	0.135679947458012	0	0	0	0	0
TCGA-24-1425-01	0.037617841171142	0.183270446012097	0.22300606334501	0.141497755819366	0.137355668234952	0.541998083144986	0.0783317541594576	0	0.0203371047350631	0.0427879546217049	0	0.0877269010455359	0	0.0414123302671793	0.0456102152487697	0	0.0113175159146886	0.0201394579345239	0.0131168852906293	0.13265535144854	0.0549284020686213	0.424104492274981	0	0	0	0.0233807671712171	0	0.00415086781908774	0.0420199904014891	0	0.0109095596662091	0.0229530087995139	0	0.0470598875186906	0	0.0222150740654653	0.024466971632752	0	0.0060711254995749	0.0108035347628904	0.00703637241274687	0.0711611357920907	0.0294655845826469	0.227505012313981	0	0	0	0.0125422904498478	0
TCGA-24-1426-01
TCGA-24-1427-01	0.0196695718808781	0.158334640882348	0.222180405808657	0.13950041742352	0.0887476144517326	0.520731417336872	0.0133212833002177	0	0.0907608761552829	0.141319622648039	0	0.156766919574011	0	0.0423870862889853	0.0256984090740369	0	0	0.0170845114925644	0.0760380076231862	0	0.0361537150275314	0.378195993318922	0	0	0	0.0206565781887286	0	0.00161699730849445	0.00587163565052554	0	0.0400047641128976	0.0622895944601282	0	0.0690983153086152	0	0.0186829993302702	0.0113271140234994	0	0	0.00753035758573761	0.0335153503077241	0	0.0159355099107549	0.166697834376137	0	0	0	0.00910482107296858	0
TCGA-24-1428-01	0.0279383509397614	0.188989120653044	0.0597406620389083	0.142624976855936	0.0168564863471686	0.540573787232598	0	0.0446225727052344	0.0132432588051864	0.039702801052106	0	0.0419263242547291	0	0.0217193066765973	0.0867501106127823	0	0	0.0661328424691306	0.0669823612004526	0.33859167162524	0.0521980705425591	0.156759681536008	0	0.0108605698078717	0	0.0605104287121032	0	0	0	0.0168032830405216	0.00498694298852749	0.0149506709975464	0	0.0157879712125665	0	0.0081787229064886	0.0326670241998876	0	0	0.024903290037167	0.0252231887526652	0.127501651038037	0.0196559476588145	0.0590301530929563	0	0.00408970656327942	0	0.0227860878230694	0
TCGA-24-1430-01	0.0678737872270897	0.0937282627731081	0.179125617508054	0.0811330400060163	0.0145217736661442	0.351886481441142	0.101696732854763	0	0.125360124666088	0.0199668100306524	0	0.0954396094218323	0	0.0636916131094908	0.029073798245505	0	0	0.0218689287828457	0.0043940534387861	0.12924996904458	0.0124561732666266	0.367496052507473	0	0.00809226329974495	0	0.0212138713316131	0	0	0.0136828026711899	0	0.0168665973870714	0.00268643754773049	0	0.012840937029898	0	0.0085693979494064	0.00391173868744989	0	0	0.00294235840981561	0.000591198600405754	0.0173899571013757	0.00167591776118126	0.0494448132968266	0	0.00108877481887105	0	0.00285422360359416	0
TCGA-24-1431-01
TCGA-24-1434-01	0.0369270327943833	0.107901142400947	0.261332385637215	0.206731239422819	0.187570232000589	0.636509609277208	0.0191903397526013	0	0.00635806885865283	0.0128582688099472	0	0.163465737363078	0	0.0229436640853732	0.0210049529133719	0	0	0.0623321990094676	0.0759719634558036	0	0.0433208715215301	0.37001413749516	0	0	0	0.202539796735015	0	0	0.00864938651670355	0	0.00286568115871163	0.00579542302568307	0	0.0736765665912482	0	0.0103410685450164	0.00946726107276366	0	0	0.0280940977918793	0.0342417531337895	0	0.0195253949049744	0.166771163673978	0	0	0	0.0912878567842053	0
TCGA-24-1435-01	0.211012769977301	0.118569770978655	0.158962936185519	0.11714384854819	0.0732576855556884	0.637349576338119	0	0.012789940386918	0.0146762603489045	0.0682369485145486	0	0.18664147222055	0	0.0143611862670735	0.0284391672702748	0	0	0.0660579772870509	0.0507811947832396	0	0.116669592261921	0.413491853447965	0.0103573178923578	0.0137851209177857	0.00116843389113816	0.00162782697201537	0	0.000915707538257558	0	0.0051772433859796	0.00594080734731163	0.0276216526183127	0	0.0755506514003528	0	0.00581326842555703	0.0115118981166946	0	0	0.0267396262730343	0.0205557334022118	0	0.0472267154193141	0.167377477819174	0.00419254147654547	0.00558008277892629	0.000472970666934214	0.000658928514866721	0
TCGA-24-1436-01	0.0554584991658531	0.14149562598518	0.18436954000841	0.165711910053645	0.0859470221263707	0.385967605096017	0	0.0119299361245588	0.0517020346819961	0.0212533783361671	0	0.222481384188133	0	0.0553664802194878	0	0	0.0214289775748806	0.0297141367723977	0.104661517610335	0	0	0.317164776114839	0	0.164297378377205	0	0	0	0	0	0.0038650503385921	0.0167503802675171	0.00688565104429397	0	0.0720793255142917	0	0.0179375841483727	0	0	0.00694254153305769	0.00962676021011597	0.0339081475251695	0	0	0.10275476855141	0	0.0532289218732171	0	0	0
TCGA-24-1463-01	0.0103071988287774	0.190059355779669	0.14165020910328	0.145964223253672	0.186476805065567	0.561785679656147	0	0.0316470222200819	0.00438077966723147	0.0240996781701214	0	0.116221241582078	0	0.0241138646148871	0.00428964219056576	0	0	0.043968320417863	0	0.35134371799095	0.0553278481816221	0.248440105852078	0.0763865747411182	0.00566743585097646	0	0.0141137685204267	0	0	0	0.0142359054520448	0.001970623482843	0.0108408537608588	0	0.0522802617944837	0	0.0108472353055419	0.0019296267504513	0	0	0.019778443861196	0	0.158046337368044	0.024888345263614	0.111756797616235	0.0343612757073263	0.00254940513420037	0	0.00634885243962526	0
TCGA-24-1464-01
TCGA-24-1467-01	0.0692943255104834	0.0888350048455683	0.183040031467564	0.0909771112369629	0	0.398666492710791	0.0104309855986103	0	0.107894682173047	0.0945727078724922	0	0.179294726655801	0	0.10201755680955	0	0	0	0.040603802314725	0.038613453662543	0	0.0550640274792045	0.335961298175316	0	0.0170538254906371	0	0.0114953603954821	0	0.00699757337259241	0.00241603695820735	0	0.0249906911729268	0.0219050400652581	0	0.0415284521215151	0	0.0236294245934659	0	0	0	0.00940469969100434	0.00894369283235902	0	0.0127539937812998	0.0778157447582925	0	0.00395002679993033	0	0.00266256868067176	0
TCGA-24-1469-01	0.0434047574827703	0.17303662853539	0.128036571703824	0.121947658527667	0.0428624858570857	0.380182791769865	0.0391284358384801	0	0.105819258179604	0.0385203880231385	0	0.117576270588361	0	0.0610286576431898	0.0549915509240842	0	0	0.0622234603207086	0	0.23581671261439	0.0707255300245555	0.171243203865925	0	0	0	0.0429265319775631	0	0	0.0120243809339864	0	0.0325188329979725	0.011837524536559	0	0.0361318267918483	0	0.0187544380874505	0.0168992023905954	0	0	0.0191216074421045	0	0.0724677570752076	0.0217343396573243	0.0526239669824779	0	0	0	0.0131915565141389	0
TCGA-24-1470-01
TCGA-24-1471-01
TCGA-24-1474-01	0.0231054763010344	0.122801973469472	0.221807052643551	0.190843844187091	0.19134243479239	0.480314135217127	0	0.00282700357358874	0.0017118766421102	0.0404170537576943	0	0.195056345886462	0	0.0109907198706901	0.00469987064510686	0	0	0.0154917808403841	0.0788631201269733	0	0.0195136457607577	0.549763998936531	0	0.00405610675123482	0.0727538504777501	0	0	0.00385462673071668	0	0.000967169077094505	0.000585663975637485	0.013827405436239	0	0.0667323054682066	0	0.0037601241446064	0.00160791079175085	0	0	0.00530001854894165	0.0269805004219262	0	0.00667597131376201	0.188084212004106	0	0.0013876675147632	0.024890408727822	0	0
TCGA-24-1544-01	0	0.0429552052376681	0.229442563741278	0.0678353440764486	0.151305587557623	0.259092400902834	0.00415770405327568	0	0.0367199910804634	0.0962055799099821	0	0	0	0.0670605027951995	0.0917558078976187	0.0759531078278548	0	0	0	0.414521130686573	0.0352964387782502	0	0.00394879142237409	0	0.174380945548408	0	0	0	0.000531653035284088	0	0.00469545077364327	0.0123019791488311	0	0	0	0.00857514613880597	0.0117329788625237	0.00971225941012429	0	0	0	0.0530055565511643	0.00451341860092018	0	0.000504939004438023	0	0.0222984026300472	0	0
TCGA-24-1545-01	0.133609415039056	0.193789290149003	0.295416765795282	0.1479876249932	0.200921794426729	0.488476811382392	0.0111139797157654	0	0.17806997707048	0.128848749579825	0	0.18073275048113	0	0.00917533213062274	0.0365160740033485	0	0	0.0319101145734178	0.0818384573461788	0	0.0729497308441976	0.259032766596544	0	0.00103012072748283	0.00146476591543934	0	0	0.00731718101556781	0.00819690655407108	0	0.131332159987822	0.0950299700850231	0	0.133296038398613	0	0.0067670935165191	0.0269317430823095	0	0	0.0235347043972894	0.0603584138672115	0	0.0538027009376584	0.191044741535967	0	0.000759746153811208	0.00108031053137637	0	0
TCGA-24-1546-01	0.0472249947729876	0.145732826096607	0.133240368426573	0.109119066374135	0.105454484424407	0.51882866138871	0.00079211367492036	0.0252701834609484	0.0607307423231939	0.0187394613895154	0	0.133601621533896	0	0.0277958707841336	0.0283565735980176	0	0.000730159781055434	0.026924776733532	0.0282741280774646	0.125155531760136	0.0283914944455659	0.339242655497714	0.0892587943938518	0	0	0.0571909154843608	0	0.00954497706169305	0.000258694372565907	0.00825292437441211	0.0198338973031111	0.00612007261062768	0	0.043632610761295	0	0.00907778211649661	0.00926090060974601	0	0.00023846100933933	0.00879329374569689	0.00923397493873991	0.0408742239743508	0.00927230531974156	0.110792388378343	0.0291508006272311	0	0	0.0186778343388454	0
TCGA-24-1548-01	0.081062607282761	0.112088873735632	0.151377036356998	0.145155694997096	0.0267508399061814	0.370793383515335	0	0.0842170829714587	0.0552774550643195	0.0534536801737119	0	0.0811393972536391	0	0.0830932539611438	0.00835303299421718	0	0	0.0487482917339656	0.0356470939736045	0	0.102473075409047	0.306986694808292	0	0.113734821494052	0	0.0258623366181187	0	0.00101378354443015	0	0.0211501064214163	0.013882267303317	0.013424248197643	0	0.0203771827084729	0	0.020867870296286	0.00209776366665618	0	0	0.0122425465434968	0.00895233846334328	0	0.0257348791214445	0.077096012306133	0	0.0285631310601819	0	0.00649501446119995	0
TCGA-24-1549-01	0.0935593026559276	0.107359787514675	0.286488093198299	0.131798123632709	0.0906878554317808	0.534893137899247	0.0139385701179808	0	0.0908900559578233	0.0746004119550857	0	0.19316673848496	0	0.0881233860768708	0.0513918824261975	0	0.00830735213068449	0.0950485512951678	0.0243215780614987	0.104063978988838	0.0872926167906752	0.154473351502061	0	0.00851884723312499	0	0.00586267897903245	0	0	0.00600808043237811	0	0.0391772442995076	0.0321557571200586	0	0.0832625794363698	0	0.0379846990790221	0.02215195393605	0	0.00358080056697168	0.0409697218817099	0.0104835715571244	0.0448557312971221	0.0376266043354462	0.0665841842188794	0	0.00367196340331437	0	0.00252704879748038	0
TCGA-24-1550-01	0	0.0884234566503111	0.216956377205767	0.165530771800799	0.248077140610206	0.657413409892184	0.0563876229097075	0	0.0463788085995023	0.0275592377333909	0	0.0793659575827172	0.00378749526381729	0.0267345119075217	0.000937857083503902	0	0	0.0232034508720803	0.00807881474175468	0.212479349564754	0.0367344092373634	0.431252259840213	0	0	0	0.0428317734801685	0	0.00426845118350517	0.0316453112980155	0	0.0260282622325201	0.0154665263794801	0	0.0445409879787253	0.00212558112008341	0.0150036818020995	0.000526334997452436	0	0	0.0130220141964661	0.00453391354750317	0.119245586432034	0.0206157265669189	0.242023183571137	0	0	0	0.0240376298074567	0
TCGA-24-1551-01	0.0843794366905978	0.248665109669527	0.156763151693286	0.15909026793378	0.0326759968143414	0.586934411533423	0	0.00593553206392769	0.00712272367557777	0.0858788517135719	0	0.145849735260339	0	0.0189308454412714	0.0509508635314304	0	0	0.0670658711134183	0.0655637754901248	0.263137500224546	0.0648162415133162	0.199484735437803	0.000491930498646385	0	0	0.022097262898425	0	0.00267413113760175	0	0.00298362917814267	0.00358039784090371	0.0431689434069785	0	0.0733146617793139	0	0.00951601679801399	0.0256116016974806	0	0	0.0337121740319838	0.0329571117592593	0.132272004443348	0.0325813469312982	0.100275505352497	0.000247279969777198	0	0	0.0111076880102308	0
TCGA-24-1552-01	0.0335484957583962	0.0878615963613493	0.20924385504107	0.100024069490994	0.0597019882406665	0.373337036870956	0.0970324477912446	0	0.074271584139258	0.0225954078036807	0	0.121795116006207	0	0.0258221461244427	0.00303474434083437	0	0	0.032643067240967	0	0.110123469787727	0.0511037833952608	0.378975356284511	0	0	0	0.082602877085868	0	0	0.0113711028526545	0	0.00870378766589554	0.0026479256370621	0	0.0142730068403214	0	0.00302606278766686	0.000355637632736836	0	0	0.00382539741573587	0	0.0129052222215549	0.00598878406527969	0.044411615423778	0	0	0	0.00968012074980694	0
TCGA-24-1553-01	0.265658220302193	0.108172577644212	0.349066862287979	0.103287417090037	0.0791248288951043	0.714886886720514	0	0.0133517021080837	0.0575979871702942	0.351753050567969	0	0.013190291247339	0	0.0513953827687052	0.0496719821728163	0.016537206122879	0	0.095389180971871	0.0487592298840112	0.00218140647647246	0.0652592302887168	0.210245667500657	0	0	0	0.0246676827201841	0	0	0	0.00763179900598579	0.0329228631431864	0.201061150102486	0	0.00753953696803628	0	0.0293774702244881	0.0283923788220475	0.00945262500830944	0	0.0545242135144826	0.0278706519325451	0.0012468864002526	0.0373020102468649	0.120175889430073	0	0	0	0.0140999847764649	0
TCGA-24-1555-01	0.0857353758168428	0.0902386392326668	0.158894445611522	0.0880779164002723	0	0.331335145123325	0	0.00709583524419628	0.0400089370712729	0.179808377966594	0	0	0	0.108834929295146	0.0734657755890574	0	0	0	0.0216176302809626	0.415661554000665	0.0293741931605608	0.103969156099927	0.0027872631509468	0	0	0.00545338927932647	0	0.0119229588613443	0	0.000881584215136685	0.00497069705998031	0.0223393331876373	0	0	0	0.0135216154857307	0.00912736357077339	0	0	0	0.00268576720970867	0.0516416534820034	0.00364944000692613	0.0129170934392459	0.000346288648586733	0	0	0.000677527273703546	0
TCGA-24-1556-01	0.248779778672289	0.0583022116277407	0.231033340297449	0.0975457060411181	0.0468207997468035	0.632522483328145	0.0391417204641837	0	0.0804549001549613	0.084739095229532	0	0.0903158948072	0	0.0764408198183925	0.0468398466511313	0	0	0.0663509348944634	0.0413954858116216	0.00226937681614465	0.0632323914267046	0.348337943916059	0	0.0591671160524305	0	0	0	0.00131447395717592	0.0196145742393169	0	0.0403173032072092	0.0424641853919812	0	0.0452588134266393	0	0.0383057800592613	0.0234722347051025	0	0	0.0332495690762089	0.0207439739489125	0.00113722287905012	0.0316868145104543	0.174558000524391	0	0.0296496366683375	0	0	0
TCGA-24-1557-01	0.0475855181490095	0.15955538167063	0.138579877467593	0.109797993793321	0.0987295441263406	0.40905228834055	0.0323543337887584	0	0.145717145591091	0.0076997316620422	0	0.0668276868676137	0	0.0543245680155886	0.0223947163245198	0	0	0.0572321712656796	0.101114353087463	0.00205174488970962	0.111705193539014	0.358306364506878	0	0.0320703995827588	0	0.00820159087888245	0	0	0.00835372222580378	0	0.0376234159464576	0.00198803102971867	0	0.017254564310609	0	0.0140263234657204	0.005782200329704	0	0	0.0147770516387277	0.0261072048106273	0.000529749955562423	0.0288417052286456	0.0925128565579691	0	0.00828041187724858	0	0.00211760849285901	0
TCGA-24-1558-01	0.129935105491631	0.175587686091738	0.195153704404288	0.153796086033516	0.0129096202738656	0.50394259680495	0.00477052825791142	0	0.0533154752752567	0.0177602550799148	0	0.058549903736925	0	0.0804687504824164	0.0264230437990216	0	0	0.061016229654125	0	0.449680307297744	0.00829920738008709	0.206655825400232	0	0.00738656370888461	0	0.0256739099274818	0	0	0.000909705921188992	0	0.0101668831891881	0.00338675474382346	0	0.0111650515907111	0	0.0153448202854966	0.00503868714328291	0	0	0.0116353624596883	0	0.0857508468820895	0.00158260001548466	0.0394078009501396	0	0.00140856533698722	0	0.00489583262448348	0
TCGA-24-1560-01	0.0904865796011737	0.0704687592043222	0.238218017485015	0.104542290307907	0	0.392234427544006	0.088431821642745	0	0.147030185176323	0.0388297985189367	0	0.145846966974689	0	0.141977337321389	0	0	0	0.0443808811802535	0.0269021739675077	0.000437877860413653	0.0325514626338334	0.212977100803443	0	0.117560109287315	0	0	0	0.00307428463315088	0.0164353270323067	0	0.0273260137821862	0.00721663791836702	0	0.0271061090269388	0	0.0263869264107214	0	0	0	0.00824832376659803	0.00499985207612503	8.13809520421154e-05	0.00604978981353886	0.0395824516228803	0	0.0218489092070994	0	0	0
TCGA-24-1562-01	0.12733917417436	0.200868751603175	0.123620047947435	0.116387104647422	0.0101816586697525	0.461735704040176	0	0.0381072461386919	0	0.0851513204894413	0	0.156963718361655	0	0.012421649131329	0.107688221462477	0	0	0.0667194057722791	0.00995843452319481	0.187506100255832	0.0260987157815494	0.23626801430937	0.0113765706121797	0	0	0.0617406031620002	0	0	0	0.0123675393231609	0	0.0276354869816472	0	0.0509418852278672	0	0.00403139165530614	0.0349497391842802	0	0	0.0216534900345049	0.00323196617552703	0.0608542810941142	0.008470223551121	0.0766797460813995	0.00369221601311123	0	0	0.0200376415200052	0
TCGA-24-1563-01	0.0171483587215	0.0898716613474062	0.26758838322689	0.164017422106993	0.0480544829558467	0.543531500665606	0.0240048313820878	0.00764816787813199	0.00501960844628594	0.0185468643276865	0	0.156718997766272	0	0.0195493723223961	0.0182805703256264	0	0	0.13320209182076	0.0630938521112395	0.0370904671024784	0.0158580933663117	0.265618211347598	0	0.00667962228939378	0	0.2172219824726	0	0.0114672670411311	0.00916817097637008	0.00292106658224721	0.00191714025137128	0.00708360831722617	0	0.0598557242038657	0	0.00746649643480461	0.00698190258549208	0	0	0.0508739067058866	0.024097449988559	0.0141659709487773	0.00605668538251323	0.101447626826054	0	0.00255114973448351	0	0.0829636435863877	0
TCGA-24-1564-01	0.0720367869228103	0.323762663007187	0.101156575915228	0.185479620240247	0.322774387069553	0.810177126417814	0.00326227314823774	0	0.0105386735050194	0.0414702718459967	0	0.0361547091243091	0	0.0455418508080434	0.0276524219314915	0	0	0.0291906970543708	0.0333489541723396	0.305159478275594	0.0390675428513781	0.391450353211121	0	0	0	0.0371627740720995	0	0	0.0022326625143142	0	0.00721254788182388	0.0283817808018291	0	0.0247438703351323	0	0.0311683229794952	0.0189250020065891	0	0	0.0199777799462322	0.0228236436646594	0.208847664519337	0.026737380497324	0.267904154592831	0	0	0	0.0254337784815858	0
TCGA-24-1565-01
TCGA-24-1567-01	0.101912011931438	0.0821306391125342	0.221328713642525	0.0729473584913015	0.0263123918776214	0.468629359437453	0.0353081923883976	0	0	0.1812270933625	0	0.0466765464784356	0	0.0981547410175486	0.0728099540150609	0	0	0.0936447082062331	0.022695577826599	0.0986682673767853	0	0.255860788513067	0	0.0407554697614179	0	0.0541986610539554	0	0	0.00495276210396345	0	0	0.0254211450516561	0	0.00654742752048248	0	0.0137683933600579	0.0102132212567079	0	0	0.0131357605888925	0.00318356138288375	0.0138404268944693	0	0.0358901867107232	0	0.00571686434533841	0	0.00760257199237983	0
TCGA-24-1603-01	0.115753571011296	0.111406107906817	0.17181655271207	0.101456609960591	0.0794011933664429	0.415660097222202	0.0637987713617602	0	0.109040042946066	0.0416728840968219	0	0.0553722565224373	0	0.0821661864792248	0	0	0	0.0561613186459394	0.0479148972548115	0.0289244640963326	0.0521779642846318	0.310701793782932	0	0.0950668851561139	0	0.0476197586263098	0	0.00938277674661976	0.0156157424256237	0	0.0266892479021201	0.0102000870910014	0	0.0135532217458691	0	0.0201114531952318	0	0	0	0.0137463569836711	0.0117279169788187	0.00707971284535199	0.0127713689961524	0.0760491006226744	0	0.0232691000174029	0	0.0116556772051653	0
TCGA-24-1604-01	0.0725976893908327	0.125023422991053	0.186166638265488	0.130147039786975	0.0230937903500854	0.370054320160727	0.00571417820437845	0.0127918709949234	0.0911373520888232	0.04671804647365	0	0.174360347414566	0	0.0550219887947433	0.0193589941156526	0	0	0.102249288539816	0.097826807755278	0	0.0284038488469842	0.266307894191803	0	0.0890226741523764	0	0.00134043736213221	0	0.00974627106487416	0.00140097486277818	0.0031362497056982	0.0223446197808061	0.0114541070310925	0	0.0427488354503722	0	0.0134900278648	0.0047463455206767	0	0	0.0250689911755765	0.0239847085038339	0	0.00696391971294924	0.0652920948871054	0	0.0218261531656832	0	0.000328642016806018	0
TCGA-24-1616-01	0.0933179165833248	0.121801607094499	0.154769054869522	0.093957385344846	0	0.37474439489979	0.0435356921876156	0	0	0.0353456647339705	0	0.245087175626898	0	0.0428473367589784	0.0265608895443394	0	0	0.139949231805367	0.0571566719359471	0.0301596017247477	0.0405698068022812	0.213802875874637	0	0.064904692066739	0	0.0600803609384785	0	0	0.00421392800893366	0	0	0.00342119486638659	0	0.0237225977607959	0	0.00414730037365143	0.00257089461012231	0	0	0.0135460344857258	0.00553233654194281	0.00291922291940384	0.00392685258027876	0.0206945125198903	0	0.00628228669553686	0	0.00581532767767771	0
TCGA-24-1842-01	0.0669835992929756	0.203838819702105	0.269713522917753	0.110442206306477	0	0.826332605431867	0.00262064965919686	0.0108535748522993	0.00703643649589862	0.111955204802117	0	0.202810043713054	0	0.0208315539975652	0.0720414462829285	0	0.00410462783604464	0.0762552580474724	0.0220110464200421	0.219115890713918	0.0682090411277909	0.162436319248322	0	0	0	0.0197189068033511	0	0	0.00127615531334638	0.00528527236288773	0.00342647319902246	0.0545178669585267	0	0.0987606695065616	0	0.0101441633855789	0.0350814059149333	0	0.00199879545283558	0.0371333697300479	0.0107185307058018	0.106700988127839	0.0332151724088783	0.0791002227870102	0	0	0	0.00960234711349801	0
TCGA-24-1843-01	0.154124963507958	0.290143353591282	0.0107523907364443	0.137283586975352	0.0526322938359965	0.494061848937541	0	0.0731696486600255	0.0933251044631401	0.0972275506537905	0	0.0405347699945769	0	0.0425539554447535	0.0661246076858141	0	0	0.0715567664910991	0	0.230866445833708	0.0301828196015189	0.20739468296176	0.00170183401028366	0	0	0.0453618141995302	0	0	0	0.0314994969762732	0.0401764105702627	0.0418564116941389	0	0.0174501981116614	0	0.0183194564332081	0.0284666103774049	0	0	0.0308051520131145	0	0.0993878889080247	0.0129936886698878	0.0892833067875334	0.000732638686159714	0	0	0.0195282382160323	0
TCGA-24-1844-01	0.0399066997879815	0.0783283732275688	0.194724324649843	0.0823995594011225	0.0126149834099259	0.365784421755583	0	0	0.180860965374207	0	0	0.118701470122513	0	0.0504141058858104	0.0594911999933143	0	0	0.0755302490883223	0.117717163699863	0.0464893629830926	0	0.247165669487601	0	0	0.0914597983238045	0	0.0121700150414724	0	0	0	0.0335641842891865	0	0	0.0220286229831081	0	0.0093558515361503	0.0110403789785655	0	0	0.014016906271419	0.0218459553627153	0.00862749761079143	0	0.0458690136010138	0	0	0.0169731125765062	0	0.00225851181767718
TCGA-24-1845-01
TCGA-24-1846-01	0.0499902724265773	0.194324275631912	0.164583682660132	0.213361039715477	0	0.511718301429842	0.0224265518070017	0	0.037853896854727	0.0390942685448325	0	0.102584660846951	0	0.0337893432408943	0.0359288319091973	0	0	0.031995659149906	0	0.351975806952285	0.061922010506102	0.275376487439125	0	0	0.00705248274897699	0	0	0	0.00825297696765798	0	0.013930244005707	0.0143867011141324	0	0.0377511821920199	0	0.0124344872060237	0.0132218195990739	0	0	0.0117744109884413	0	0.129527189598676	0.0227873161641544	0.101338619856848	0	0	0.00259531550784105	0	0
TCGA-24-1847-01	0.0643530696397349	0.230620039153944	0.320827228262267	0.181064346231915	0.122227230963466	0.655313049953162	0.00514364673975323	0	0.0209865069139528	0.252083789924522	0	0.135641653940837	0	0.067102951013247	0.0710404200060668	0	0	0.0685853456714612	0.0494851924734754	0.0333815448702094	0.0874767000574309	0.195366703848701	0.00635539295934932	0	0	0.0073501515809944	0	0	0.00338376340980639	0	0.0138060364150298	0.165834076037819	0	0.0892322682083423	0	0.0441438772561487	0.0467341530233742	0	0	0.0451190750209156	0.0325539820464044	0.0219601492500715	0.0575468090717179	0.128522571130037	0.00418091428880264	0	0	0.00483531922674236	0
TCGA-24-1849-01	0.0123988037176403	0.208302875977816	0.30591147567627	0.205684149806673	0.2230139866882	0.559316591191123	0.0342510402311439	0	0.0381850052463335	0.14324215025671	0	0.129295091090141	0.0449694851025934	0.0310536778236171	0.00877469248185819	0	0	0.0323988022633148	0.0941352257960804	0	0.0577710467964409	0.349393670837083	0	0	0	0.0323752778896111	0	0.00415483418507341	0.0256176815813047	0	0.0285600466140456	0.107136360517341	0	0.0967048139624457	0.0336344222674427	0.0232262502115334	0.00656293287611499	0	0	0.0242323209571476	0.0704073868634054	0	0.0432092068288242	0.261325079344273	0	0	0	0.0242147261655478	0
TCGA-24-1850-01	0.0917131062842398	0.13324203354495	0.151387626561216	0.108372793944917	0.144099819610889	0.513254508880579	0	0.0242854802882384	0.041013726228661	0.11937978638295	0	0.0506274549879476	0	0.0491601909219573	0.0481900728082426	0	0	0.0756943686090828	0.0120253660898077	0.0148757888938426	0.0870432316200642	0.42147200282421	0	0	0	0.0543659769517833	0	0.00186655339321235	0	0.00955308918566834	0.0161334171632067	0.0469599831976426	0	0.0199151339402378	0	0.0193379617239601	0.0189563499645486	0	0	0.0297756126538552	0.00473037359701226	0.00585163382907759	0.0342398727472553	0.165792876420564	0	0	0	0.0213857424404288	0
TCGA-24-1923-01
TCGA-24-1924-01	0.234685443983246	0.057569656265501	0.211799830979972	0.132224085747075	0.0199304822770717	0.651639217083773	0.0221038558352459	0	0.0478517028136682	0.109792229292452	0	0.0941147268990482	0	0.105546883674869	0	0	0	0.0792530191371373	0.0692753274050699	0	0.112778061398071	0.276244543799468	0	0	0	0.0747309309254039	0	0.00830871881956721	0.010920183627646	0	0.0236406437644045	0.054241726588281	0	0.0464964170714755	0	0.0521443570590741	0	0	0	0.0391541425384642	0.0342247661117287	0	0.055716846364564	0.136475788066591	0	0	0	0.0369200511645149	0
TCGA-24-1928-01	0.0867756512959195	0.132796051692637	0.195102619860715	0.130500750748989	0.14111188388568	0.428274092540312	0.0222986248126778	0	0.0546611598847998	0.0605895773493523	0	0.206188009315579	0	0.0465013407831582	0	0	0	0.00164022378105968	0.0307847983977906	0	0.0612484974169536	0.409123021369848	0	0	0	0.106964746888781	0	0	0.00804848989901193	0	0.0197294585157988	0.0218692679650994	0	0.074421724398462	0	0.0167842445320204	0	0	0	0.000592024155968239	0.0111114986251021	0	0.0221070992911518	0.147669308426426	0	0	0	0.0386079721111439	0
TCGA-24-1930-01	0.0628912258431799	0.182264117797723	0.189819802786447	0.156414975640967	0.155922908641879	0.525065346527929	0.010075179761242	0	0.0624869921824794	0.0663161795412188	0	0.12795384441446	0	0.0575792620961063	0.00968830455374534	0	0	0.0402146124876718	0.0542373667081985	0	0.0756789805739422	0.490057638718099	0	0	0	0.00114169401057885	0	0.00456994495225775	0.00437889764723466	0	0.0271582393103524	0.0288224894689955	0	0.0556115922036949	0	0.02502523044721	0.00421075306063408	0	0	0.0174781667602734	0.0235727682382767	0	0.0328917714456244	0.212989970605499	0	0	0	0.000496205659378659	0
TCGA-24-2019-01	0.0974283500717672	0.0873907522216926	0.212555208547178	0.106105756621933	0.0032518061883799	0.437663214922163	0.0815888662250952	0	0.105267285452673	0.206987768340416	0	0.0226129035094357	0	0.132871462698328	0	0	0	0.0435664808452834	0.0303964022137073	0	0.0501400106937823	0.2997967346954	0	0	0	0.0267720853258795	0	0	0.0300838421626323	0	0.0388146636541066	0.0763215330774294	0	0.00833793937202006	0	0.0489930096675998	0	0	0	0.0160640439556411	0.0112079087358097	0	0.018487867738999	0.110542504936475	0	0	0	0.00987153304822557	0
TCGA-24-2020-01	0.00450569760206882	0.0703023498196548	0.241500481453425	0.0856973773859009	0.0124227454577033	0.351212050134559	0.0380822193020295	0	0.0220344997970436	0.0145650196078574	0	0.0610137310360282	0	0.0461334857588177	0.00947879723832373	0	0.0283078630119945	0	0.0952393198366724	0.25764155268167	0.0434727365510155	0.327205624259535	0	0	0	0.0568251509190127	0	0	0.00521241663619922	0	0.0030159217455669	0.0019935537345776	0	0.00835111483830539	0	0.00631441531146023	0.00129738868484392	0	0.00387457398238095	0	0.0130356639984612	0.0352640980485759	0.00595023135134205	0.0447855211856695	0	0	0	0.00777781251811153	0
TCGA-24-2023-01	0.0649235013584352	0.0894942733688758	0.248240546251265	0.125561820937056	0.0172813273740264	0.402969051655743	0.0229067535150173	0	0.0239913518922449	0.0575277120675547	0	0.131973062579568	0	0.052126707178968	0.0141835561840897	0	0	0.11097624895189	0.015342889139752	0	0.0672081419096197	0.340185000409676	0	0.0386466629455106	0	0.122331021038783	0	0.00260089218732528	0.0051855242834174	0	0.00543105061778781	0.0130228558010275	0	0.0298754478811093	0	0.011800201443383	0.00321080745770432	0	0	0.0251222869030888	0.00347325185822629	0	0.0152142664689354	0.077009497627949	0	0.0087486517478617	0	0.0276927273782374	0
TCGA-24-2024-01	0.109063290522797	0.0501228073242247	0.231811760747485	0.0977453153309796	0.0254322376387221	0.457336965449297	0.0510617872880175	0	0.0706477683172383	0.0428531587971503	0	0.0869394479298587	0	0.0640646261917548	0	0	0	0.0611522896189415	0.0453442784134691	0.0759235406798965	0.0305928843170567	0.294538980122852	0	0	0	0.170492661596341	0	0.0063885767274233	0.0125983990131713	0	0.0174308190512461	0.0105730962854092	0	0.0214504409888179	0	0.0158065701625528	0	0	0	0.015088013681206	0.0111877265320729	0.0187325025382052	0.00754813695447196	0.072671165534995	0	0	0	0.0420654014222558	0
TCGA-24-2026-01	0.1116870005227	0.111355319810546	0.189061666934325	0.137921669152491	0.0681621426936115	0.439952816936735	0	0	0.0949340793918021	0.104966275873215	0	0.0911924792723877	0	0.0535477271791259	0.0729092114617049	0	0.00206125183497824	0.0811688497256789	0.0747556050415341	0.0880117843431701	0.133339349276786	0.178140971067428	0.00332566739605739	0	0	0.0216467481361317	0	0	0	0	0.0346916874119265	0.0383577452345535	0	0.033324397366089	0	0.0195679046430799	0.0266431569114466	0	0.000753241668265442	0.0296614701518036	0.0273178830932476	0.0321620784712935	0.0487260955649968	0.0650979176616096	0.00121529607153931	0	0	0.00791035447580516	0
TCGA-24-2027-01	0.0777510238867278	0.100193321955956	0.211556173585247	0.0965890310137958	0.117925438418581	0.374371337807269	0.0750687434971191	0	0.00779549528234059	0.0514227941462358	0	0.0995252625015607	0	0.134767860454208	0.0063684231620065	0	0	0.120625990618482	0.0347052599994016	0	0.0825979338402836	0.387122236498362	0	0	0	0	0	0	0.0204340309003515	0	0.00212196693406764	0.0139975030300983	0	0.02709119927391	0	0.0366843841605159	0.00173351184017019	0	0	0.0328349071112155	0.00944691921291744	0	0.0224835084986112	0.105376317416639	0	0	0	0	0
TCGA-24-2033-01	0.0662783442311983	0.101859215846609	0.177622735906629	0.0854155069121272	0.0133386533594801	0.412638895434403	0.0754013229022335	0	0.0598876081946188	0.0415126887333267	0	0.0466228881472553	0	0.0269890839704756	0.0127125057897605	0	0	0.0592324752222832	0.0326186502265756	0	0.0242805622941803	0.373688702231116	0	0	0	0.243720022996547	0	0.00333348929162746	0.0144746892436609	0	0.0114965425644747	0.0079691343063416	0	0.00895013232657082	0	0.00518105768449499	0.00244040241911423	0	0	0.0113707775802167	0.00626175784991919	0	0.0046611064679238	0.0717365111176601	0	0	0	0.0467866008121248	0
TCGA-24-2035-01	0.0447036976775217	0.137314417182509	0.273419562663862	0.156668049386353	0.155122559252436	0.49060598453769	0.0330447310319472	0	0.00663130418746865	0.0560657174138196	0	0.144733917265065	0	0.0283779173642789	0.0106524234829593	0	0	0.0338486934373332	0.0796050622326588	0	0.083194181099172	0.466226295455325	0	0	0.0056003291386209	0.0412709723723693	0	0.0107484555189822	0.0201076101073236	0	0.00403512677938795	0.0341158045757602	0	0.0880701124441885	0	0.017267869345558	0.00648196464018312	0	0	0.0205968185857591	0.0484394184475593	0	0.0506233854687135	0.283697166780817	0	0	0.00340778185433568	0.0251132508965326	0
TCGA-24-2036-01	0.0740526906826815	0.114832122746381	0.185796153025138	0.0853270037736191	0.0265605809720166	0.449200840719684	0	0.00707766273344423	0.0176887814090409	0	0	0.198084676416924	0	0.0752262271160097	0.0734238064821278	0	0.0125132045397034	0	0.0619100381701647	0.20869885872604	0	0.223530884305689	0.00152205954185909	0	0.120323800558997	0	0	0	0	0.00143687633733568	0.00359109954799804	0	0	0.0402142903740436	0	0.0152721017885283	0.0149061821825386	0	0.00254037641867	0	0.012568706964505	0.0423691355502721	0	0.0453802689417306	0.000309001915191435	0	0.0244276152103939	0	0
TCGA-24-2038-01	0.0232428190343105	0.0551036573365436	0.300861408171543	0.0954924880595542	0.0145331733561425	0.433180478446062	0.0489088892104388	0	0.0944827431610325	0.0189589506095088	0	0.142735405238961	0	0.0166548654092128	0.0100850072134402	0	0	0.0928790204751699	0.0815908530070603	0	0.00185198546495882	0.36353932424109	0	0	0	0.125940705130472	0	0.00237225083865501	0.00746825413881705	0	0.0144272574791694	0.00289498010776478	0	0.0217953075226268	0	0.00254315257475213	0.00153995312667414	0	0	0.0141823733940969	0.012458700974332	0	0.000282793135092417	0.0555114644130334	0	0	0	0.0192308025702502	0
TCGA-24-2254-01	0.0477973829375914	0.232056737109184	0.0911505211120927	0.153529026290004	0.135641705528798	0.637929074884805	0	0.00313184924198459	0.00656503232676535	0.00967379221686184	0	0.0645147750548672	0	0.0543455816243644	0.0125600444667965	0	0	0.0366377253466609	0.123764912478379	0.249991339674534	0	0.256323480282306	0	0	0	0.182491467286481	0	0	0	0.00149886819379073	0.00314195141128858	0.00462976929822024	0	0.0308760533754262	0	0.0260091905695309	0.00601109750479209	0	0	0.0175344076205124	0.0592325097690792	0.119643073088618	0	0.122673565114979	0	0	0	0.0873383853497934	0
TCGA-24-2261-01	0.152090551229476	0.17750018874029	0.252744390291779	0.134795776576571	0.151530770505355	0.608890089558852	0.00962553758606622	0	0.0157157262703846	0.18425578281437	0	0.107274521539175	0	0.0860330340570658	0.0455911896788397	0	0	0.0486047144723912	0.0398876187895729	0	0.0598838295407577	0.367016259839874	0	0	0	0.0342451868016434	0	0.00186659860985979	0.00575134659863995	0	0.00939028994714801	0.110094512674617	0	0.0640975061453379	0	0.0514055234183547	0.0272411521271202	0	0	0.0290417607078191	0.0238332164413699	0	0.0357811349509806	0.219295566486721	0	0	0	0.020461811807429	0
TCGA-24-2262-01	0.0377924303419586	0.132825603209974	0.204182512224105	0.219439149268056	0.0888324076056138	0.409573152715461	0.037798557924993	0	0.0468857177353532	0.0760798786491571	0	0.152867651761557	0	0.0628756489002472	0.057495870596051	0	0.0120334723524119	0.0144501460437698	0.0134173819792764	0.202861594404375	0.0943967943148285	0.151638523046521	0	0	0	0.0708796340429769	0	0.00631912824848289	0.0181021643433006	0	0.0224541097436358	0.0364355293463398	0	0.073210077496962	0	0.0301118717767631	0.0275354340410608	0	0.00576296838033309	0.00692034122010922	0.00642573862547023	0.097152751915539	0.0452077110338089	0.0726214336115841	0	0	0	0.0339450723645354	0
TCGA-24-2267-01	0.113073762745419	0.254120761136991	0.141616713668556	0.156485401244756	0.105429024552371	0.589796822769862	0	0.04996089204469	0.0856851067361041	0.0955174543611838	0	0.123594518760753	0	0.0535093349718152	0.064540021478554	0	0	0.0226501584154873	0.0197062873261752	0.170618208812179	0.0862430107349393	0.211606204069839	0	0	0	0.0163688022882811	0	0	0	0.0354729034423865	0.060837575017307	0.0678186737055459	0	0.0877537660073543	0	0.0379923455134396	0.0458242808801414	0	0	0.0160819162657993	0.0139917283082946	0.121141216639878	0.0612336943392579	0.150243243016257	0	0	0	0.0116220691680269	0
TCGA-24-2271-01	0.103757572081679	0.208061201919362	0.181460275268943	0.140164411267299	0	0.454490021665711	0.0269736097260693	0.0130616427211071	0.0356016494507723	0.077556754724952	0	0.170843845350548	0	0.122327609628342	0.0661950395572467	0	0	0.115501351809892	0.0573642157657063	0.0132695651047075	0.103828344612646	0.121884508463132	0	0	0	0.0755918630848784	0	0	0.012952162757994	0.00627192741826627	0.0170951668249947	0.0372411301409374	0	0.0820356383018049	0	0.0587391574873775	0.0317854723496162	0	0	0.0554613313754672	0.0275450956185533	0.00637176739447902	0.0498561976677661	0.0585263895831803	0	0	0	0.0362976303060059	0
TCGA-24-2280-01
TCGA-24-2281-01	0.0951018209625571	0.224639025051456	0.0933551203593843	0.134508981251603	0	0.601897042550762	0.00986230370276569	0	0.020805536672444	0.0739768156456222	0	0.0503142340916112	0	0.0565725538749272	0.0426792949251456	0	0	0.0531199283776636	0.0155704328816281	0.351933989375506	0.0687782433979359	0.188709389968049	0.00142642349019662	0	0	0.0662508535965051	0	0	0.00533748230033674	0	0.0112599639075235	0.0400362791538304	0	0.0272300815319309	0	0.0306170864427541	0.0230980497173226	0	0	0.0287485242856012	0.00842672385874361	0.190466801245625	0.0372228099892917	0.102129589517644	0.000771980904377745	0	0	0.0358549857224923	0
TCGA-24-2288-01	0.134645631101197	0.160061836010593	0.259147158371476	0.137428376187323	0.0895764380421108	0.473800922075577	0.0563458095928976	0	0.19110223261188	0.129135883328777	0	0.0752210103664264	0	0.0902656424510069	0.0106090584148096	0	0	0.0223571014644652	0.0254298414941415	0	0.0947053532251885	0.27832264209784	0	0	0	0.0265054249525678	0	0	0.0328940580498712	0	0.111563361648593	0.0753880949307296	0	0.0439131906958186	0	0.0526960798708021	0.00619345051340269	0	0	0.0130518276108269	0.0148456591244499	0	0.055287933728005	0.1624816683247	0	0	0	0.0154735728056017	0
TCGA-24-2289-01	0.0242037443905761	0.158890587687729	0.243813604526818	0.193256976294472	0.176348320502182	0.562856357515198	0.0264195733790797	0	0.0295047350868562	0.0246988440510134	0	0.113080740396397	0	0.0284914781078226	0.0302956330446953	0	0	0.0466095087340372	0.145346498695119	0	0.00673919435026038	0.368443098345768	0	0.0150707499001202	0	0.165299945908831	0	0	0.0123191218548883	0	0.013757694782422	0.0115167669505311	0	0.0527281572793032	0	0.0132852255257868	0.0141264807646028	0	0	0.0217334401828666	0.0677732831985986	0	0.00314240336940385	0.171800481407782	0	0.00702730516500843	0	0.0770773300173656	0
TCGA-24-2290-01	0.0861347933497648	0.154462650293407	0.141060017902939	0.186932208061643	0.103751377983046	0.502595396492856	0	0.0134128126345471	0	0.0156669025171427	0	0.0944574680313983	0	0.0237243110136351	0.0522496767925438	0	0	0.00800116411961348	0.0400899624687659	0.0588964836978564	0.02669968107788	0.492313577893738	0	0.0585235432257234	0	0.108771447962128	0	0.00719296856502855	0	0.00459911357101958	0	0.00537201748400212	0	0.0323884806970631	0	0.00813481882725061	0.0179158692636199	0	0	0.0027435157329857	0.0137464300348808	0.0201949900323267	0.00915504219233575	0.168809191552891	0	0.0200671126338047	0	0.0372965951357273	0
TCGA-24-2293-01	0.0206453563976879	0.285266498354444	0.149694134261481	0.195905736286973	0.245136768221707	0.52917132699591	0.0348847605721901	0	0.000190409370233875	0.0941424421206463	0	0.173236252935358	0	0.00241791030880595	0.0568232692477788	0	0	0.0449700857116529	0.0909656787993489	0.0526351097308716	0.0654829665860924	0.382369894417808	0	0	0.00101673015015537	0	0	0.000864490049058269	0.0236401534407659	0	0.000129033613963709	0.0637969629292708	0	0.117396007130975	0	0.00163853126031628	0.038507095419033	0	0	0.0304746172549444	0.0616441841476863	0.0356689296414809	0.0443754623067657	0.259118389431415	0	0	0.0006890016260191	0	0
TCGA-24-2297-01	0.0558598332757786	0.110441581333849	0.171815709007578	0.0847830895972631	0.0268246307823323	0.355592202657476	0	0.0264615025334153	0.158118276720512	0.105029132834842	0	0.170690089348691	0	0.125531544248778	0.0480151506784545	0	0	0.0357807684319599	0.107261161138786	0.0770904565168633	0.0592666671808547	0.0260982990789073	0	0.0372088966991188	0	0.0234480545888171	0	0	0	0.00600139379719967	0.0358607771397746	0.0238203097320086	0	0.0387120286222265	0	0.0284701985481048	0.0108897001252821	0	0	0.00811497689730346	0.0243265274269996	0.0174838971059699	0.0134415121874023	0.00591902028283656	0	0.00843887234176321	0	0.00531795234182281	0
TCGA-24-2298-01	0.0416545002818551	0.0574916810162362	0.295143331937018	0.130098355723661	0.0709311665149393	0.4675381382192	0.0609180904420429	0	0.108423323815512	0.0468424960239678	0	0.105365753302743	0	0.0611883346352992	0	0	0	0.0629187397942847	0.014631219620911	0.0651780941179536	0.0399191878164087	0.187281895797008	0	0.118848804642124	0	0.114237638266843	0	0.0142464217249023	0.0149587099144337	0	0.0266238327095624	0.0115023846710558	0	0.0258730325775895	0	0.0150250695863086	0	0	0	0.015449978322283	0.00359276150016232	0.0160047728944116	0.0098023353363902	0.0459879082079561	0	0.0291838562144383	0	0.0280515636610358	0
TCGA-25-1312-01	0.101487813061228	0.0970227936338131	0.179492868077706	0.0986106972003521	0.0660454830531017	0.371904817355401	0.0208066717190039	0	0.0751583037345652	0.0315940914971427	0	0.103308664229521	0	0.0322658285928009	0.0252429974793336	0	0	0.116995923059375	0.08678205988727	0	0.0173581215422786	0.429719092587032	0	0.0152686095180894	0	0.0454996361535882	0	0	0.00422335069879313	0	0.0152556775482532	0.00641298763224683	0	0.020969654597214	0	0.00654933723061926	0.00512383876113179	0	0	0.0237479025997923	0.0176150745403867	0	0.0035233619165703	0.0872246390230968	0	0.00309923151327105	0	0.00923554342276564	0
TCGA-25-1313-01	0.0609862377826968	0.0980033916494143	0.285960625168628	0.173667220443742	0.19985200510625	0.43723048400911	0	0.0185285946883147	0.0811911137974777	0.0123500714365285	0	0.0418934620710257	0	0.0270460625272214	0	0	0	0.0448215556660242	0.0641667657201706	0	0.00636819569724307	0.599286165944494	0	0.0542218667611518	0	0.0435323235504016	0	0.00659382213994698	0	0.00700734406652461	0.0307057323609159	0.00467068340895227	0	0.0158437219771834	0	0.0102285720509879	0	0	0	0.0169511000392704	0.0242672805251055	0	0.00240839303164673	0.226644515125037	0	0.0205062112219588	0	0.0164635243127919	0
TCGA-25-1314-01	0.0400559515267808	0.107853479357751	0.177322685800579	0.101264660702312	0.00967678048237038	0.3159069366968	0.0421982815074718	0	0.0511903436410293	0.11439519059709	0	0.114012445534483	0	0.0721765241853635	0.0515489867964532	0	0.0521245104215622	0.0204425099921367	0.0554155969504466	0	0.0922244523955237	0.328943070833877	0	0.00532808714456269	0	0	0	0	0.00989790998655939	0	0.0120070627390416	0.0268322135162025	0	0.0267424379129752	0	0.0169295221039501	0.0120911850668442	0	0.0122261782664004	0.0047949375323657	0.0129981262476259	0	0.0216319076455518	0.0771559596624723	0	0.0012497411049331	0	0	0
TCGA-25-1315-01	0.0603766375003031	0.0949178801286717	0.172005679106773	0.0920799709463673	0.025592449303651	0.334019072063354	0.0428945647549113	0	0.235305632386269	0.0612304134021623	0	0.0429778092262816	0	0.0757298167033319	0	0	0	0.110797038240823	0.0155144716484871	0	0.00737023672875887	0.351308388177136	0	0.0342128227557756	0	0.0226588059760636	0	0	0.00499245056807758	0	0.0273869602079172	0.00712653954923857	0	0.00500213929928996	0	0.00881410893387541	0	0	0	0.0128955437516912	0.00180571205786729	0	0.000857813635680859	0.0408883916213312	0	0.00398199229619303	0	0.00263723316493627	0
TCGA-25-1316-01	0.0587107264496394	0.102007846155506	0.291391094124772	0.0858514168419731	0.0497517420893056	0.387182377968115	0.0365895199810551	0	9.09457667976321e-07	0.262967799675142	0	0.0734109267995788	0	0.0549026242546868	0.0368919020056665	0	0	0.201730580738628	0.023209565134846	0	0.0547725154425142	0.240746152482642	0	0	0.0147775040275723	0	0	0	0.00892088316960509	0	2.21734682715679e-07	0.0641141239208576	0	0.0178983026202737	0	0.0133857972702123	0.00899460686741647	0	0	0.049183890453815	0.00565871919315982	0	0.0133540754680863	0.0586962687934025	0	0	0.00360290014836484	0	0
TCGA-25-1317-01	0.0251459828885319	0.107691149859507	0.22906368044803	0.0783444441745582	0.0362239687062606	0.371222948645765	0.0683400303689105	0	0.172018413725812	0.0366502071429494	0	0.0828084000915665	0	0.0463267532006193	0.00357615219178533	0	0	0.117161860638756	0.0592552600230285	0.0191418261543966	0.075487222963015	0.207449628898251	0	0	0	0.0979728395267215	0	0.0138114050741891	0.0151613984787475	0	0.0381626947208022	0.00813093573156619	0	0.0183712407559441	0	0.0102777005176853	0.00079337787981097	0	0	0.0259926377858876	0.0131459205435125	0.00424665971570513	0.0167470201757034	0.0460231941808662	0	0	0	0.021735507756443	0
TCGA-25-1318-01	0.133644937266336	0.097750164464803	0.153458712656571	0.1009491260561	0.057726329968997	0.511088000108066	0	0.0303138569235069	0.0303298942109321	0.0286107932356027	0	0.162227829297837	0	0.0644109618236607	0.0150735917648294	0	0	0.0921081400579712	0.0314660333304005	0.0976674829355385	0.00232220945499248	0.334844605654871	0	0	0	0.103063673501477	0.00756092780838044	0	0	0.00811157347200913	0.00811586483076197	0.00765585692406853	0	0.0434099481261829	0	0.0172354923543314	0.00403348697580845	0	0	0.0246468784007148	0.00841988011872903	0.026134482512632	0.000621391486378588	0.0895998363827204	0	0	0	0.0275784292975964	0.00202320086120997
TCGA-25-1319-01	0.14049570321788	0.137006293678416	0.180991069652406	0.089835520002449	0.092911981908113	0.474287802095058	0.00256645483165909	0	0.0110704003451644	0.0796400573619408	0	0.0894814660315842	0	0.0390868273669456	0.0256706095472265	0.00462564641811426	0	0.0519568546534191	0.0383206513363026	0	0.0346753738704906	0.506338350648719	0	0.0488053706876631	0.0677619369007711	0	0	0	0.000826523718414126	0	0.0035652092313284	0.0256479855143031	0	0.0288173994419227	0	0.0125878661482051	0.00826718919624034	0.00148968391354749	0	0.0167326430901904	0.0123411200710893	0	0.0111671628096843	0.16306566209206	0	0.015717711436702	0.0218226509827032	0	0
TCGA-25-1320-01	0.0148734242059039	0.142911813004691	0.191511704232813	0.135719865002044	0.16047403844994	0.438293229945198	0	0.00861235669955031	0.0274287683932467	0.059920508443562	0	0.155120497399372	0	0.029716168981316	0.0118990356130525	0	0	0.129764432201959	0.0432993579190623	0.0363848063294841	0.0253090477022925	0.27367521050714	0.0392507818533308	0.0232154435449963	0	0.130401292926101	0	0.00600229148553477	0	0.00335559472657736	0.0106869505975868	0.0233465646119313	0	0.0604389183142597	0	0.0115781804454282	0.00463616900082646	0	0	0.0505595459622492	0.0168705387115442	0.0141764523354136	0.0098610531318265	0.106630870644345	0.0152931097951333	0.00904533133640547	0	0.0508076832099326	0
TCGA-25-1321-01	0.0663251484399025	0.106352943671985	0.179063980630454	0.102702145973034	0.0992868674872223	0.336769729828485	8.68127544403094e-05	0.0041369201251775	0.083096186364409	0	0	0.167695081030441	0	0.0571217532058238	0.0434761620945201	0	0	0.143735493449767	0.0855971749063431	0	0.00939553069220745	0.205201031888667	0	0.0113062010593024	0	0.186702119455375	0.0024495329735274	0	1.43528343071596e-05	0.000683960893551105	0.0137383706131024	0	0	0.0277251854024579	0	0.00944399315956932	0.00718795475246571	0	0	0.0237639242625438	0.0141518614000024	0	0.00155337192239198	0.0339260795184339	0	0.00186926485046823	0	0.030867636934398	0.000404983589400295
TCGA-25-1322-01	0.0408903721068919	0.112394381401329	0.204845833027368	0.168541909480722	0.11663827393298	0.454693912412418	0.0499468292939022	0	0.0263117278196204	0	0	0.130661122023591	0	0.0591152505777135	0	0	0	0.0587623559628826	0.0842500507398412	0.0288102441632658	0.0413089531282699	0.373623706401392	0	0.0395301715351201	0	0.100472655343159	0	0.00720693301124274	0.0165484840618848	0	0.00871765464633404	0	0	0.0432909060671717	0	0.0195861838645091	0	0	0	0.0194692621100833	0.0279138964693293	0.00954546811268801	0.0136865655361987	0.123789758788164	0	0.0130972160367419	0	0.0332888024947061	0
TCGA-25-1323-01	0.0448468943272349	0.0974762363046314	0.183032054596637	0.0913524920447645	0.0691698684659266	0.321699968672485	0	0.00210823337330237	0	0.0216204571146934	0	0.128257416348255	0	0.0222231303019217	0.00663641043669479	0	0	0.127638330305425	0.0347081387115475	0.0508108087105945	0.0104892542165711	0.476958183756936	0	0.0217513364145112	0	0.0886259232137525	0	0.00817237709579507	0	0.000444342546263336	0	0.0045568432258862	0	0.0270322193354097	0	0.00468386585154466	0.00139872537302188	0	0	0.0269017374484846	0.00731527302738422	0.0107091579168009	0.00221077134344661	0.100526258864652	0	0.00458442804741055	0	0.0186792737864935	0
TCGA-25-1324-01	0.0152597594594193	0.0895499063056168	0.290003051845274	0.105124006228789	0	0.345591930738957	0	0.0477598646350347	0.0602413217254016	0.122790651854126	0	0.0432480827156688	0	0.0994233130861143	0.083163269660536	0	0	0.0750293652897324	0.0542720126881117	0.115299983682769	0.106530159910782	0.0791955231069131	0.00214748674933307	0.00340565655477076	0.107493308340706	0	0	0	0	0.0136967922084323	0.0172762815041329	0.0352144642041172	0	0.0124028827739825	0	0.028513072020214	0.0238499424698664	0	0	0.0215172642082862	0.0155643757829492	0.0330662561589435	0.0305512060257955	0.0227120539834566	0.000615866062451108	0.000976689748189998	0.0308274221334279	0	0
TCGA-25-1326-01	0.0963680896641324	0.146119677342583	0.184104664331732	0.129320124949058	0.249831822549753	0.549244852646799	0.0126218522056246	0	0.0382598170299818	0.0768200942676651	0	0.157678150732942	0	0.0178821464414323	0.0221363560205305	0	0	0.0724442206827602	0.0334039495642571	0.0479057692826701	0.0772302438242118	0.424800989085205	0	0	0	0.0136119136335097	0	0.00520449722920938	0.00635631834482866	0	0.0192675031283515	0.0386863169121433	0	0.0794061367344989	0	0.00900538317347256	0.0111477874695962	0	0	0.0364826430702021	0.0168221061335516	0.0241251692028902	0.0388928667202007	0.213928215592668	0	0	0	0.00685490963824987	0
TCGA-25-1328-01	0.0344481723027259	0.137055192622122	0.226477462267412	0.116246227698602	0.0695229597595242	0.496147495162827	0.0482677353294058	0	0.0168017977178264	0.0749073052466613	0	0.135060052318748	0	0.00606721048425464	0.046308518463813	0	0	0.0708535794038879	0.0516863866923745	0.087029601833709	0.0311120656095092	0.392890889327366	0.0328378419683647	0	0	0.00617701560407955	0	0	0.0174942938025328	0	0.00608969083965511	0.0271496144784474	0	0.0489515453775636	0	0.00219901683907457	0.0167841897291669	0	0	0.0256803706781236	0.0187333594215027	0.0315432537616655	0.0112763445987664	0.142400479395269	0.0119018398380446	0	0	0.00223881491565988	0
TCGA-25-1329-01	0.0188273399957643	0.151027285527331	0.195437695488856	0.11672150614143	0.125226231933017	0.39951764370915	0	0.0234487484838688	0.0414876856493561	0.139876890285787	0	0	0	0.10095335387992	0.0975765809619423	0	0	0	0.0379291664996348	0.165796194999635	0.0310569815029632	0.324973780078276	0	0	0.0341675856809604	0	0	0.0027330319776559	0	0.00776036359764524	0.01373035007328	0.0462922585515551	0	0	0	0.0334105137017817	0.0322929706632601	0	0	0	0.0125526581171392	0.0548702527637406	0.0102783084084056	0.107550076493146	0	0	0.0113077628991738	0	0
TCGA-25-1623-01	0.0334735352400028	0.262745586700722	0.199631236524255	0.218182210706108	0.143998982627316	0.597048753932416	0.030996086874654	0	0.0548033519535616	0.0867261626370112	0	0.17411929413171	0	0.0655592285297016	0.0432903721284042	0	0	0.0700081250573673	0.0418493401942795	0.0700866758711888	0.0758003296925038	0.2704220270708	0	0	0	0.0109588913345726	0	0.00538011452424509	0.027094317250078	0	0.0479047374658016	0.075809123063547	0	0.152201257327804	0	0.0573066704722199	0.0378410049327883	0	0	0.0611955424585709	0.0365813692714044	0.0612642053410354	0.0662586276988595	0.236381457520587	0	0	0	0.0095793923835863	0
TCGA-25-1625-01	0.256658129216814	0.0209755170897769	0.286977062250271	0.121584305289655	0.0939925746026503	0.645487060423125	0.0436123314452951	0	0.0366041474684336	0.0364329065724502	0	0.123473017154248	0	0.0441387869204075	0.00736699660189725	0	0	0.0609405257681763	0.0791404574896059	0	0.0377399500074992	0.383152586564152	0	0.00793119165410672	0	0.132545039678233	0	0.00692206267549505	0.0130312518657295	0	0.0109372246147809	0.0108860582778454	0	0.0368934182566415	0	0.0131885554004164	0.00220123953551337	0	0	0.0182088715232113	0.0236469640612935	0	0.0112765994765643	0.114485002132621	0	0.00236981955825217	0	0.0396041151289219	0
TCGA-25-1626-01	0	0.15631794886283	0.346583060070451	0.265976271742718	0.249511219337273	0.6785223864027	0.0153624570252726	0	0.0262250766757332	0.109677192470317	0	0.131219100827894	0	0.0364553817506964	0.0169393873467068	0.00292739440796272	0	0.0433561522671734	0.0671937871616997	0.0135751058544845	0.0190357952144244	0.298287658933488	0	0.0212236079443527	0	0.194207735964461	0	0.00431416615533445	0.0140227664411463	0	0.0239381060282207	0.10011273921885	0	0.119776074914301	0	0.0332762723418438	0.0154621797820627	0.00267210954578735	0	0.0395752577878121	0.0613341200639023	0.0123912821040354	0.0173757693755779	0.27227533763769	0	0.0193727928255561	0	0.177271755293657	0
TCGA-25-1627-01	0.111780346120246	0.0962385876708616	0.228393931705951	0.123578034376034	0.0820965727363269	0.486970056710077	0.0187967674467185	0.0369435191216766	0.0212002042348943	0.0206230517966562	0	0.164770840300827	0	0.0267345391667391	0.0402140491835084	0	0	0.123301848095254	0.0360551035254662	0.119988746148825	0.0270023328917457	0.278753694268286	0	0	0	0.0856153038194024	0	0	0.00437706407194794	0.00860276378356972	0.00493673460277417	0.00480233738747586	0	0.0383689656867746	0	0.00622547420446209	0.00936434790543791	0	0	0.0287123884908592	0.00839588502113604	0.0279408909694093	0.00628783334657213	0.0649113090090117	0	0	0	0.0199366019406829	0
TCGA-25-1628-01	0.0750223265300009	0.218644288000831	0.265537945282442	0.148757595477978	0.261021103547033	0.508465895671625	0.0446616060866258	0	0.0178634509523685	0.272572778594127	0	0.0724118767588696	0.00100250588016525	0.0487567650480439	0.0357954214728807	0	0	0.0325357711968643	0.0485004162919173	0	0.115775842122595	0.295989457244439	0	0	0.0141341083511033	0	0	0	0.0312617655983799	0	0.0125038722380011	0.190792653008965	0	0.0506861108707964	0.000701723618625274	0.0341282522914837	0.0250557060892513	0	0	0.022774050058703	0.0339488159606468	0	0.0810395674390098	0.207183615699353	0	0	0.00989344586841027	0	0
TCGA-25-1630-01	0.0655437258556194	0.285057207514899	0.0347500802720817	0.239977556561417	0.0704730571909455	0.599144250973777	0.000607601234126357	0.0184258948183269	0	0.000492134017149498	0	0.107109549445731	0	0.00175953168866933	0.0366047730448515	0	0	0.069544813922456	0.0395441876322744	0.143679042190977	0.0426957447688317	0.319339694414429	0.0373083501107104	0	0	0.11783475904934	0	0.0650539236621271	0.00031893845762108	0.00967201207564254	0	0.000258328086838424	0	0.0562233132159933	0	0.000923603000455572	0.0192143616582365	0	0	0.0365050537131735	0.0207573018337441	0.0754191557473606	0.0224115986254278	0.167625909680994	0.0195836791836119	0	0	0.0618531270091733	0
TCGA-25-1631-01	0.0720015833602544	0.102053420009409	0.208527535666189	0.106832369348897	0.0630287939091838	0.405099111035054	0.0820634864553468	0	0.134122349158179	0.0375707404844479	0	0.111861644437742	0	0	0.0124552584519657	0	0	0.0214899080524908	0.0515768432312407	0	0.0138763738192876	0.452476298663552	0	0.0320649722757638	0	0.0382164431178252	0	0.0122256818521578	0.0191649672070404	0	0.0313227055585359	0.00877420690285278	0	0.0261239783974016	0	0	0.00290877989831718	0	0	0.00501871661682815	0.0120451683430151	0	0.00324066476683254	0.105670546066411	0	0.00748839914928613	0	0.00892500319885113	0
TCGA-25-1632-01	0.0412744195245084	0.0658511610313241	0.216878838074944	0.103059785759585	0.0167904669190332	0.344823921758739	0	0.00407351366843515	0.120303629024156	0.00437149535364317	0	0.178985191320609	0	0.245450091066726	0	0	0	0.0706039707765786	0.14409761626071	0.202329942265475	0	0	0	0	0.00979047236636394	0	0.0199940778973041	0	0	0.000533661454723594	0.0157606957774666	0.000572699335175873	0	0.0234484293778815	0	0.0321558397301332	0	0	0	0.0092496603229431	0.0188778901398492	0.0265067703491991	0	0	0	0	0.00128262678138307	0	0.00261937716797476
TCGA-25-1633-01	0.0189086045871695	0.134830656249816	0.314046988169224	0.191871636312267	0.19459929475829	0.590740287982277	0.0825719776180021	0	0.0114370433221941	0.13648912995596	0	0.107895745839171	0.0229136520521914	0.0529509963220518	0.0433663014734638	0	0	0.014015447457222	0.0403255421951293	0	0.049949384161205	0.370100515184138	0	0	0	0.0615248539550575	0	0.00645941046421437	0.0492510847013726	0	0.00682176696797247	0.0814106418932622	0	0.0643557617310141	0.0136671332163204	0.0315832814001887	0.0258663707551698	0	0	0.00835968823511363	0.0240526720029543	0	0.029792932433879	0.220751062856725	0	0	0	0.0366972655953379	0
TCGA-25-1634-01	0.0228954835977902	0.0661330811927519	0.185696552237683	0.0724651323499379	0.00126817472645294	0.269378713040509	0	0.0124056730937494	0.304978818289185	0.00108590275704681	0	0.117088359817682	0	0.00895076245713268	0.00629085059729597	0	0	0.136700406422596	0.0266135621290807	0.137770002910969	0	0.232411586136859	0	0	0	0.0157040753884041	0	0	0	0.000522602568702434	0.012847566805389	4.57448431782113e-05	0	0.00493247542019356	0	0.000377060673499427	0.000265008972639025	0	0	0.00575865436717904	0.00112112545815729	0.00580371229092687	0	0.00979059265817079	0	0	0	0.000661551378555331	0
TCGA-25-1635-01	0.148139997068643	0.111301548313892	0.229003130880734	0.114704440798238	0.182769227056532	0.571116263981865	0.00149301726362432	0.000180292497033181	0.00886775570139964	0.12225996151424	0	0.144242682525529	0	0.0193214022890634	0.0368483091861478	0	0	0.0376067945649202	0.013499815426634	0	0.0450825717150652	0.464139452549145	0	0.00824643981989426	0.098211504947304	0	0	0	0.000679393738131033	8.20416458005355e-05	0.00403524985383066	0.0556340869597717	0	0.0656372686817946	0	0.00879215535340474	0.0167677301071613	0	0	0.0171128769647073	0.00614305694263405	0	0.020514710491496	0.211205486610368	0	0.00375252162986396	0.0446908974861076	0	0
TCGA-25-1870-01	0	0.226161773567982	0.382857772845055	0.0864776800040045	0.103930337669105	0.420318796340917	0	0.0361294496161016	0.0150172938523701	0.0162858992713156	0	0.0588790476967668	0	0.0202366333914487	0.00663962128471424	0	0	0.074836658085221	0.0189471262078096	0	0.00882903287597544	0.51884281186305	0	0	0	0.22505066623804	0	0.000305759617186738	0	0.00683495262907522	0.00284096473066968	0.00308095891922263	0	0.0111387111104264	0	0.00382835697947835	0.00125608049494882	0	0	0.0141575644900725	0.00358440860471269	0	0.00167027237085134	0.0981544440532993	0	0	0	0.0425749813302801	0
TCGA-25-1871-01	0.0203553522657365	0.109941592917649	0.173333857116774	0.0841119593532991	0.0813439832503261	0.279474433362822	0	0	0.151582258197865	0	0.0535550106167871	0.296460272820122	0	0.0244303236735717	0.0542637885750278	0	0	0.119945641067601	0.0826872746585883	0.1227676567032	0.0404634090880463	0.0404273296730051	0.00551148938246945	0	0.00529452637420194	0.00261101916951376	0	0	0	0	0.014424666817245	0	0.00509632983256383	0.0282113534315987	0	0.0023248055769741	0.00516377760657498	0	0	0.0114141056423803	0.00786857512981002	0.0116826504957196	0.00385052446984308	0.00384709112911365	0.000524476933871308	0	0.00050383059212173	0.000248466291645511	0
TCGA-25-1877-01
TCGA-25-2042-01	0	0.0941206515037586	0.25834026737467	0.208795897736357	0.0381683785046897	0.735511916636312	0.0442342535991301	0	0.037056281415874	0.0654447347510163	0	0.146800952738069	0	0.00471654972353134	0.0226453750114155	0	0	0.0505365487957574	0.0507682642481867	0	0.0122274031317712	0.358723892878403	0	0.0230381569806602	0	0.166175816122155	0	0.0176317706040304	0.0205993455377237	0	0.0172566525513551	0.0304768046269773	0	0.0683633904648497	0	0.00219643894935729	0.0105456714364149	0	0	0.0235342465674229	0.0236421535915648	0	0.00569415061058817	0.167053286102807	0	0.0107285851480101	0	0.0773860250324383	0
TCGA-25-2391-01	0.137907312204689	0.1300451087978	0.20361026244013	0.147950236375034	0.0136538074648505	0.632264895069237	0.0412337788935498	0	0.0403597071024962	0.0577260074313827	0	0.124481240805867	0	0.0445978072218112	0.0264285094153776	0	0	0.0730299831830407	0.0357646238368234	0	0	0.313499899854923	0	0.13626442262626	0	0.07046653533506	0	0.0361474842934085	0.0141765258194039	0	0.0138760124624819	0.019846695034059	0	0.0427977151662873	0	0.0153331075281996	0.00908634755651924	0	0	0.0251083327787589	0.0122961835380873	0	0	0.107783946655665	0	0.0468488738472023	0	0.0242269974857359	0
TCGA-25-2392-01	0.0430314677848765	0.191262919704693	0.195223445382625	0.19581418200705	0.26934178805483	0.596029645172794	0.00125893622126673	0.0020373666613379	0.0241515086318987	0.0449957151037891	0	0.0934206860492738	0	0.0255418327307221	0.0180081992846039	0	0	0.0184699046151741	0.137669499206303	0	0.022296058822949	0.60393151431251	0	0	0.00821877836017141	0	0	0	0.000539546405839251	0.000873160880537318	0.0103506908910962	0.0192839604995945	0	0.0400376083692357	0	0.0109465466285037	0.0077178327507875	0	0	0.00791570731143466	0.0590014666634277	0	0.00955549470981021	0.258828900476392	0	0	0.00352234867002082	0	0
TCGA-25-2393-01	0.0353121611080115	0.124322892452489	0.12580803775606	0.12881962496143	0	0.299133268936568	0.0606173887021548	0	0	0.0723059965460405	0	0.0890576286964268	0	0.0521153887293402	0.0287183095281925	0	0	0.0536485420038483	0.0497847660510647	0.215502934442795	0.036679745512301	0.231034060951321	0	0	0	0.100684202223853	0	0.00985103661266296	0.0157319819911229	0	0	0.0187655169558973	0	0.0231130545347047	0	0.0135254647965594	0.00745323970540747	0	0	0.0139233628291306	0.0129206001729299	0.0559293027343435	0.00951946476404351	0.0599600834684747	0	0	0	0.0261304897833701	0
TCGA-25-2396-01	0.097505250400646	0.0858632634238436	0.22919806186708	0.108113426715031	0.0210602093808684	0.440616703657243	0.03061117216682	0	0.048681300091919	0.0984641835890159	0	0.120714345330161	0	0.0354679395826619	0.0652415283809597	0	0	0.150921350346101	0.0408864474576542	0.00673485261766751	0.0621519450973922	0.301722014007095	0	0.00227586576699987	0	0.0300528837405097	0	0.00607417182504358	0.00962079735734078	0	0.0153000649803245	0.0309463470429506	0	0.0379393591403978	0	0.0111472327014338	0.020504785651977	0	0	0.0474331306446963	0.0128502176756897	0.002116699481909	0.0195337593048694	0.0948283306235949	0	0.000715282748321143	0	0.00944533266793883	0
TCGA-25-2397-01	0.0528317379703732	0.125791708937591	0.16188933733871	0.108772560974734	0.0346889440904675	0.412149834028308	0	0.00333314863068636	0.000948544201276295	0	0	0.246928935530405	0	0.0525424831270393	0.00228272753499461	0	0.00407140873785976	0.0947813033084658	0.0884815436493361	0	0.00773177848228644	0.452434439776206	0	0.00236208509437801	0	0.0273998782077765	0	0.0167017237192896	0	0.000574543506669836	0.000163503033322699	0	0	0.0425637834484072	0	0.00905688460065269	0.000393479687840241	0	0.000701799323258643	0.0163376999958054	0.0152517940231731	0	0.00133274678515986	0.0779873022085118	0	0.000407158756942993	0	0.00472298833688093	0
TCGA-25-2398-01	0	0.144058669852876	0.193923810854627	0.123781652346524	0.168908090091751	0.460365119413955	0	0.0214764873888045	0.0113345828683178	0.0446325385298306	0	0.11737041737368	0	0.0173371209531458	0.0123792392061759	0	0	0.102331976349784	0.0172120290272964	0.421059006272192	0.00701819220324633	0.204497319605699	0	0	0.0233510902218282	0	0	0	0	0.00772044930423176	0.00407459892463972	0.0160446745690059	0	0.0421927636836173	0	0.00623241412698946	0.00445013595501007	0	0	0.0367866877533331	0.00618744560609472	0.151363891737214	0.00252292640465792	0.073513473608822	0	0	0.00839433865475342	0	0
TCGA-25-2399-01	0.179751473725841	0.0406932615272009	0.345879210161593	0.15852201794634	0.0326916006199843	0.669683678045059	0.0803989652998773	0	0.0253176614357475	0.0800385572192072	0	0.167516053996391	0	0.0215668198625338	0.029391600121184	0	0	0.10427345608568	0.0485599365812359	0	0.0561654427248904	0.307421699456227	0	0.0761736003522414	0	0.000721822428685433	0	0.002454384436099	0.0410746716379934	0	0.0129344280269836	0.0408905443483699	0	0.0855815356121831	0	0.0110181771721219	0.01501574453589	0	0	0.0532718045972736	0.0248085711351698	0	0.0286941145165574	0.157057311775849	0	0.0389159936360131	0	0.00036876866671863	0
TCGA-25-2400-01	0.160033370495571	0.100662694837667	0.258538413551192	0.113587036486851	0.0855099320358478	0.505179600093398	0.0798838875295958	0	0.0812205005059029	0.0199190099995366	0	0.113490422374334	0	0.0668733021398522	0.0024332190856282	0	0	0.049459377923769	0.0501094923185034	0	0.0517579600374613	0.424122826354677	0	0.0572537303181525	0	0.00347627141258693	0	0	0.0183478882344589	0	0.0186548841288803	0.00457503735127016	0	0.0260667031838473	0	0.0153595914204429	0.000558866540095689	0	0	0.0113599270936203	0.0115092466450728	0	0.0118878699494826	0.0974133640248214	0	0.0131501492650082	0	0.000798436847820644	0
TCGA-25-2401-01	0.194356959786846	0.147743846170124	0.162720417020117	0.137441777276125	0.159901651238113	0.700249226736469	0.0226375999127649	0	0.0129589185304165	0.0636152423564258	0	0.115060952569962	0	0.0269754714385386	0.0331314688510732	0	0	0.0526082170735138	0.0811560364251216	0.0498310120268308	0.0733760884832671	0.4052786265838	0	0.020086911853996	0	0.0401854259709363	0	0.00309802792335316	0.0127787539647836	0	0.00731521151482534	0.0359103232504986	0	0.0649510376325755	0	0.0152274496380138	0.018702463625617	0	0	0.0296969407136347	0.0458119688584504	0.0281292294660609	0.0414202470773917	0.228776719981674	0	0.0113389098439614	0	0.0226843690776184	0
TCGA-25-2404-01	0.0383939139929802	0.0973364779178166	0.212090898392195	0.128413984252326	0.11504539964917	0.500623173577555	0	0	0.102062478467122	0.0588348653200914	0	0.204836923261824	0	0.0858705344646963	0	0	0	0.0502066826556827	0.0299117367180923	0	0.102846607818068	0.321948627647735	0	0.0254981061937259	0	0.0141955420079552	0	0.00378789544500721	0	0	0.0348873812753034	0.0201111555346403	0	0.0700181295655819	0	0.029352589915294	0	0	0	0.0171618375987334	0.0102245426445013	0	0.0351554153270577	0.110049693996266	0	0.00871585881451284	0	0.00485237370166998	0
TCGA-25-2409-01	0.094006430610698	0.12178814950283	0.204555684739211	0.10457097883815	0.0988025638845375	0.449088135634594	0.0143954042341935	0	0.0262614414257331	0.054894270102292	0	0.10512393818576	0	0.0302017123656507	0.0442249876829726	0	0	0.0822824795580912	0.0531515748550732	0	0.078911407466113	0.488193738911063	0	0.021840117716042	0	0	0	0.000518927497015697	0.00475408700249893	0	0.00867284970382491	0.0181288508303979	0	0.0347172153035703	0	0.00997412548302751	0.0146053167878321	0	0	0.0271738160482731	0.0175533251494698	0	0.0260605183765833	0.16122614350388	0	0.00721270608853445	0	0	0
TCGA-26-1442-01	0.0469941208483922	0.0982636014141662	0.230295649912001	0.0759180218389542	0	0.380140167670626	0.0316680759794884	0	0.169859014941855	0.0112546872193585	0	0.0375987962242856	0	0	0	0	0.0240446806962182	0.000330964039454117	0.238001387630049	0	0.0113557531060254	0.439048541904014	0	0	0.0368380982592521	0	0	0	0.00379836058163288	0	0.0203733812943995	0.00134991972105623	0	0.00450970831280293	0	0	0	0	0.00288398851302553	3.96967836699253e-05	0.0285465744661419	0	0.00136204185567256	0.0526607513532478	0	0	0.00441846799978918	0	0
TCGA-26-5132-01	0.0437134057368831	0.117431449064922	0.299241930051762	0.0916636275116977	0.0349949924171149	0.488543628268303	0	0	0.12283012367436	0.0381033158865517	0	0.0518527065423936	0	0.0417470673620004	0	0	0.0260141451686707	0	0.0831134300017625	0	0.0291668631492519	0.593595051896848	0	0	0.0135772963181617	0	0	0	0	0	0.0309339984438027	0.00959608180044809	0	0.0130587798457472	0	0.0105137378208064	0	0	0.00655149976318472	0	0.0209315975383188	0	0.00734549206888005	0.149493201360825	0	0	0.00341935716266591	0	0
TCGA-26-5133-01	0.0549393719972837	0.0476501145645592	0.275388778629884	0.0660543301706736	0	0.407474762593497	0	0.0322968924712251	0.000766746901301207	0	0.0532003068243044	0.115119080681795	0	0.00205562516607827	0.0216780884973341	0	0.0387282167279438	0.0237899822006904	0.0534064954257886	0	0	0.523149084947707	0.00602970684667188	0	0.122991620157168	0	0	0.00678815315199165	0	0.00374942701733375	8.90135653068492e-05	0	0.00617615666631737	0.0133644619742753	0	0.000238642666382593	0.00251666350774996	0	0.00449605553420606	0.00276183852934549	0.00620009361671469	0	0	0.0607336855997514	0.000700003747346789	0	0.014278404770174	0	0
TCGA-26-5134-01	0.108733538800332	0.0635058999314927	0.267869736742892	0.0729175957470902	0	0.426101994506104	0	0.00393542132202302	0.00159787620292943	0.0513038186358561	0	0.0552058885799099	0	0.0247972247171744	0.0355715951451913	0	0.0591704736035174	0	0.00814390926697239	0.296418182249344	0.00224080174216612	0.453674998175852	0	0	0.0079398103590644	0	0	0	0	0.000814002398777017	0.000330504653937447	0.0106116799241562	0	0.0114187839251638	0	0.00512905703128541	0.00735762740687343	0	0.0122388185428837	0	0.00168448588760762	0.0613111257089127	0.000463487348381113	0.0938381196223396	0	0	0.00164227007714404	0	0
TCGA-26-5135-01	0.109238597158983	0.14208786675056	0.218107985156408	0.117707519579765	0.0655509703100381	0.435966202841957	0.0024559704415294	0.00586388918311887	0.00392952902075903	0.0325054170841656	0	0.181964931129221	0	0.0346123905627812	0.0274722832595608	0	0.052991574362501	0.0411743196956689	0.0293014129948463	0.191862116536443	0	0.344914891242474	0	0	0	0.0460901691260419	0.0023914901027193	0.0024696152581698	0.000580740528479049	0.00138657943335279	0.00092917924483174	0.00768625418966154	0	0.0430275578572645	0	0.00818447064649341	0.00649611576300094	0	0.0125304256027819	0.00973610910599467	0.0069286330894167	0.0453678534026238	0	0.081558822058018	0	0	0	0.0108985143808482	0.00056549346141184
TCGA-26-5136-01	0.122206756298174	0.14228039512134	0.279040675259642	0.128654571355554	0.104316717180468	0.430752044555743	0.0514716891534305	0	0.0430084027365295	0.0167448093533277	0	0.0698172518248965	0	0.023910955789488	0	0	0	0.0163327255870382	0.201874686323136	0	0.0147206052791273	0.556897535425904	0	0	0.0052213385271224	0	0	0	0.0157418804689596	0	0.0131535052797893	0.00512116061569029	0	0.0213526086082512	0	0.00731282408111159	0	0	0	0.00499513068547387	0.0617404875199383	0	0.00450208673051317	0.170319151757398	0	0	0.00159687176259022	0	0
TCGA-26-5139-01	0.0441314031230796	0.106507321892413	0.245998638242716	0.141379456655541	0.0348524298486944	0.472933315234197	0.00283363007077722	0.00237356639190736	0	0.0405764122179325	0	0.0623366723117977	0	0.0192662323988323	0.0416250209801151	0	0.13473804566451	0	0.0251139508965647	0.0011552680101266	0.00866255073197842	0.523980074817172	0	0	0	0.132306039818073	0	0.00503253569021363	0.000645234117258914	0.000540474930525317	0	0.0092394860532343	0	0.0141944243699139	0	0.00438703364386445	0.00947826039290358	0	0.03068063995089	0	0.00571859330007181	0.000263061273381758	0.0019725133962972	0.119313323401874	0	0	0	0.0301268580152461	0
TCGA-27-1830-01	0.0764806261818416	0.105672524371098	0.274493681493093	0.157449914756545	0.0699029917272513	0.461794269201966	0.0153499529934758	0	0.0227753305093934	0.0285907300514963	0	0	0	0.0487659427410527	0	0	0	0.0367723286257369	0.0757412984600648	0.0117425817572808	0.00556760426677696	0.432128320476928	0	0	0	0.30715202200115	0	0.0154138881166441	0.00573985789027218	0	0.0085164534760114	0.0106910247571751	0	0	0	0.0182352077128681	0	0	0	0.0137503965449163	0.028322190287504	0.00439094182114707	0.00208191238723373	0.16158714954722	0	0	0	0.114854355433251	0
TCGA-27-1831-01	0.0506298949340843	0.0576679791958397	0.304260460819086	0.121276864637707	0.010894602102957	0.396205993256354	0.00570889962024404	0	0.00542475641413056	0.0289753807242509	0	0.116980779529094	0	0.0053771545981857	0	0.0101515608054442	0	0.0610528744789701	0.188326131035023	0	0.0314265032453134	0.499457923573583	0	0.00195344357963825	0	0.0419442498161953	0	0.00322034257992751	0.000794387292876101	0	0.000754849068820942	0.0040318933217831	0	0.0162777506963208	0	0.000748225326905717	0	0.00141257885812314	0	0.00849544236295054	0.0262053802593129	0	0.00437296440614931	0.0694990373286993	0	0.000271819590506076	0	0.00583649762294856	0
TCGA-27-1832-01	0.0963535734148793	0.177218806959616	0.279384235300244	0.131613361085214	0.0811523966753137	0.565710577542671	0.00394319392817674	0.00122731080530969	0.0201389150574203	0.0739310535496568	0	0.0525668960072584	0	0.0256170169147538	0.0269349924236401	0	0.00974968807665006	0.0305471453909893	0.221414307512286	0	0.0209619592416583	0.436267015414845	0	0	0.0704391843058041	0	0	0.00626132137155121	0.00158159963765876	0.000492269556184373	0.00807763993803472	0.0296534559637886	0	0.0210843760647521	0	0.0102748851332825	0.0108035199469046	0	0.00391056169444997	0.012252340351984	0.088808411382348	0	0.00840775973616746	0.17498499086542	0	0	0.0282528808890083	0	0
TCGA-27-1834-01	0.210879719564121	0.136220703899291	0.251792493442889	0.090167790741169	0.0461145853628562	0.612323212460377	0.0368775437030643	0	0.0472041014708374	0.0273061534972887	0	0.0720864315550434	0	0.0290945134556994	0	0	0	0.0311525106097196	0.206330193675479	0	0.0536745959060402	0.459299449136986	0	0	0.0369745069898426	0	0	0	0.0128504659173516	0	0.0164488910105962	0.0095151889094425	0	0.0251194667210064	0	0.0101383664962839	0	0	0	0.0108555027160573	0.0718984741200909	0	0.0187036200369515	0.160048943728938	0	0	0.0128842540519956	0	0
TCGA-27-1835-01	0.0491134805445514	0.0460240700229449	0.273363970828231	0.0686073531113336	0	0.337908567310013	0	0.0118394465291586	0.00743710019116552	0	0	0.278941255911987	0	0.0277399883593751	0.0632554669612218	0	0.11109847100342	0	0.0458741967253058	0.01224168882561	0.00245543430249872	0.359095561513824	0	0.00377800385050506	0.0726373884325026	0	0	0.00360599739342548	0	0.00138708877760526	0.000871317606586192	0	0	0.032680268011999	0	0.00324996835362408	0.00741089949838448	0	0.0130161018894267	0	0.00537454038097252	0.00143421477913851	0.000287674373692622	0.0420710057887381	0	0.000442624300880851	0.0085100689530661	0	0
TCGA-27-1837-01	0.132058017269649	0.118746472998594	0.227791381222566	0.0931398370414625	0.0157092742689388	0.476517234456308	0.002075221250049	0.00741745534495664	0.0111209736325026	0	0	0.296573386825227	0	0.00505261885454238	0.00666222127375375	0	0.0695318794739768	0.0567340404310405	0.0310171809273969	0	0.113604631778259	0.3641315121518	0	0	0.0319890448285998	0	0	0.00408983322789542	0.000368933790841408	0.00131867863185533	0.00197709182092736	0	0	0.0527249534773812	0	0.000898256910023006	0.00118441277039362	0	0.0123614095981604	0.010086203871264	0.00551424872913583	0	0.0201966838273778	0.064735468153001	0	0	0.00568702714167581	0	0
TCGA-27-2519-01	0.203794972231499	0.091437433916043	0.257429370056958	0.118212644757826	0.0695702768718887	0.572792466482997	0	0.0303540375049427	0.00555469751207598	0.0409462037531737	0	0.125307596907788	0	0.0123729228774691	0.0172927686831444	0	0.00934897486700955	0.0238771983788914	0.136835757467902	0	0.0160872039568891	0.53049695617756	0	0	0	0.0415416434811676	0	0.00998403843198644	0	0.0100404840980682	0.00183737837282754	0.0135441523254709	0	0.0414491460621972	0	0.00409270547213443	0.0057200881084241	0	0.00309244638279712	0.00789808046427564	0.0452624217348307	0	0.0053213123784677	0.175477356239908	0	0	0	0.0137411113995086	0
TCGA-27-2521-01	0.0335441353227686	0.0805128700176593	0.260858780528376	0.0757632526703634	0	0.347516035180044	0	0.00500072753248131	0.014722925778149	0	0.0109885352522658	0.172685400395354	0	0.0216668162471833	0.0242539914627048	0	0.0422807339771482	0	0.0709863136901119	0.0521140750374209	0.0235485677631702	0.418441926606757	0.0117848898658416	0	0.12319248129547	0	0	0.00833261509594254	0	0.00056683914288141	0.00166886329530768	0	0.00124556514296348	0.0195741207079255	0	0.00245596255159865	0.00274922231672777	0	0.00479257765041875	0	0.00804639343916591	0.00590719998928068	0.00266926159848924	0.0474309510931761	0.00133583300172143	0	0.0139640322439862	0	0
TCGA-27-2523-01	0.0722486350798592	0.0691332319949246	0.249441921008567	0.0822537742551217	0.00571469125783209	0.404525404007976	0	0.0144228615036814	0.00645756965999658	0	0	0.150633582390205	0	0.0112154605184565	0.0170785846461769	0	0.0185799509532147	0.030967837094093	0.0103497819146089	0.278115640351847	0.00491473857172485	0.435359955788984	0	0	0	0.0210859323327122	0	0.000818104274298296	0	0.001742167938389	0.000780023493859939	0	0	0.0181953489339067	0	0.00135473919128567	0.00206295835233788	0	0.00224431156322679	0.00374067052455654	0.00125017204223639	0.0335941762778377	0.000593661664367868	0.0525880496349786	0	0	0	0.00254701435299192	0
TCGA-27-2524-01	0.0221712370799062	0.0928533645635841	0.24139716029527	0.14910465101591	0.0785285451316235	0.424028371868212	0.00233888100569612	0.00157486583977444	0.00477830864594099	0.0231576246321246	0	0	0	0.0359425255341835	0.0302520998621383	0	0.0869222166228964	0	0	0.367948284809345	0.00424537830346215	0.281801048221605	0	0	0	0.15341787827796	0.00681895144947247	0.000801936795401087	0.000368366710571293	0.000248036624170261	0.000752569213103587	0.0036472560979397	0	0	0	0.00566083946485823	0.00476461456865499	0	0.0136899871925771	0	0	0.0579507461069946	0.000668634290059422	0.0443828159346821	0	0	0	0.0241628535297198	0.00107396430552478
TCGA-27-2526-01	0.0452770494341271	0.0745593282072193	0.329883106709152	0.0680438460248785	0	0.422528548502292	0.00247297052843594	0	0.0262568349909219	0.103401769618587	0	0.172125838003281	0	0.0605929776916253	0.0125110969288731	0	0	0.0671728579072736	0.038112504371548	0	0.0404273556814443	0.438409710657793	0.001324018621766	0	0.0342580987229196	0	0	0.0029339662755317	0.000354025684980315	0	0.00375887778935859	0.0148027976461772	0	0.0246412025542668	0	0.00867437366746212	0.0017910644745535	0	0	0.0096163366118837	0.00545611252188526	0	0.00578750216490375	0.0627618875085463	0.00018954394890984	0	0.00490432325296473	0	0
TCGA-27-2528-01	0.0212622878757564	0.0571714270623933	0.281670541998892	0.0684084760907127	0.049924269163632	0.377372450017376	0.0730083017569328	0	0.0703143281580106	0.0140355511724752	0	0.0133682784649869	0	0.0434788752252699	0	0	0	0.00663578346528156	0.0153782123156995	0.165910926242359	0.0106452802401815	0.455567875397925	0	0	0	0.128394445884064	0	0.00326214167681342	0.00880011106320013	0	0.00847539091081563	0.00169178581310148	0	0.00161135559086608	0	0.00524075922433113	0	0	0	0.000799849196331697	0.00185362449303619	0.0199981994156236	0.001283136933172	0.0549122196223002	0	0	0	0.0154761219818472	0
TCGA-28-1747-01	0.177369412720033	0.146937861288681	0.224765881015665	0.112994702535554	0.0931929115207245	0.49542083845067	0.0212080817966105	0	0.0713537021804923	0.0165086791908274	0	0.0583128466056224	0	0.0366338343840569	0	0	0	0.0394380660448148	0.224057198841116	0	0.0516418283027179	0.456865858968117	0	0	0	0.0239799036856251	0	0	0.0054996347893659	0	0.0185032907089506	0.00428099567302053	0	0.0151215637008007	0	0.00949980823247425	0	0	0	0.0102269956389945	0.0581020375803816	0	0.0133916493836552	0.118473485539656	0	0	0	0.00621841776261843	0
TCGA-28-1753-01	0.229900241678191	0.0238512448452246	0.414899989298118	0.0614256927618608	0.283250377441933	0.707676316714097	0.0107526897284451	0	0	0.0152383636345656	0	0.0194234374624699	0	0.0361115188547358	0.0154703329497904	0	0	0.0118458025793703	0	0.31070294368829	0.00744930651210713	0.533601509240624	0	0	0	0.03716243047404	0	0.00224166487556103	0.00503128217602652	0	0	0.00713017015115593	0	0.00908840459178971	0	0.0168969109824162	0.00723871072198523	0	0	0.0055427597078943	0	0.145380757940266	0.00348559886174104	0.249677041776915	0	0	0	0.0173886421708273	0
TCGA-28-2499-01	0.0863647540483226	0.0618926025075446	0.265978778446495	0.0858799579155106	0.0284454450026682	0.423934818162487	0.00214787763397617	0.00173105509797935	0.00445472181535774	0	0	0.148349825078706	0	0.00952813058590125	0.0188500650191377	0	0.0641401457931255	0	0.0223778391743053	0	0.00829926415997981	0.61905077507086	0	0.00969586601529707	0.0828956453284824	0	0	0.00847878922689091	0.000260407588982905	0.000209872237287038	0.000540088201104537	0	0	0.0179858571380841	0	0.00115518569314193	0.00228537226988933	0	0.00777631856619311	0	0.00271307780939102	0	0.00100619855435235	0.0750534002701895	0	0.00117552185106128	0.0100502257650547	0	0
TCGA-28-2509-01	0.0515810099208706	0.0977707174372673	0.293199126825032	0.0916349722501189	0.0531982994170777	0.537711737726493	0.00378663567671926	0.00524141582796466	0.0146467377921638	0.0492020944592065	0	0.14540411032336	0	0.0306202277886273	0.0131697583632225	0	0.0849620843272016	0	0.186038586379983	0	0	0.394858601202769	0.00365096342870207	0.00222750760008029	0.0613334791504258	0	0.00190640758901627	0.0029513900905569	0.000572667852941531	0.000792679994811346	0.00221508394261556	0.00744102686387624	0	0.0219900372723198	0	0.00463081785557102	0.00199171451639617	0	0.0128491512168001	0	0.0281353494030372	0	0	0.0597160241098766	0.000552149603601244	0.000336874762626787	0.00927570403312201	0	0.000288313541106038
TCGA-28-2510-01	0.0519278521469946	0.0861230473176675	0.251163538189688	0.106848199899062	0.0297660182752887	0.391891782239649	0.0397555397684219	0	0.068071005173054	0.0159363516056586	0	0.0446258394777234	0	0.0599612181733677	0	0	0.0419699921891242	0	0.219642829939967	0	0.0165118098849601	0.414833603230193	0	0	0	0.0534289365022253	0.00440041360704527	0.020862460448259	0.012177986990347	0	0.0208516302443905	0.00488165130338537	0	0.0136698657786731	0	0.0183674260013604	0	0	0.0128563219576784	0	0.067281378673584	0	0.00505792669744726	0.127072560270173	0	0	0	0.0163664459701034	0.00134794244955287
TCGA-28-2513-01	0.148643220708809	0.0912086670620642	0.249589102595209	0.180936326654132	0.16374197533374	0.507426838938681	0.0113410399035738	0	0.0021510475799369	0.03030521777439	0	0.166026910418162	0	0.0177527614436943	0.0152850487980996	0	0.0901753627227087	0.0105168829964681	0.135346234889399	0	0.0448534343207141	0.438402701101062	0	0.00442267577972429	0.0256207828419176	0	0	0.00779989943014908	0.00347277808987568	0	0.000658679536391627	0.00927986297470374	0	0.0508396603602684	0	0.00543613297375168	0.0046804863592794	0	0.0276129020418428	0.00322041022291186	0.041444827199925	0	0.0137347214443332	0.134244770133144	0	0.0013542824711877	0.00784542635026228	0	0
TCGA-28-2514-01	0.0604179843765252	0.0792964441230981	0.264942262698105	0.100834796040407	0.0141132689266573	0.412466674202047	0.0364950202669	0	0.110713851531711	0.0362028377474018	0	0.0483005587091013	0	0.0245020281423422	0	0	0.0361793058639148	0.0172436187894166	0.0664132321484848	0	0.0257290748512413	0.555071053596195	0	0	0.0199629451987961	0	0	0.023186473154495	0.00913288063606561	0	0.027706146849719	0.00905976194603592	0	0.0120872172181142	0	0.00613163376068841	0	0	0.00905387309102346	0.00431521645928208	0.0166199146467537	0	0.00643870226059047	0.138906558756649	0	0	0.00499572802841495	0	0
TCGA-28-5204-01	0.113485466722663	0.0827577207289997	0.269213871119229	0.0949510127733262	0.0819517363324534	0.371229971444645	0	0.00772653050712168	0.00956763276657463	0.0402382158896072	0	0.165556714664482	0	0.0193762520960609	0.0274215984724072	0	0.0834478635104691	0.00234305671984375	0.0703254004873978	0	0.0206867195178537	0.476349763369222	0	0.00448147827364271	0.0670615977308423	0	0	0.00541717599447455	0	0.00148454322243019	0.00183828490228929	0.00773120233286337	0	0.0318093740077037	0	0.00372287195382104	0.00526867112255525	0	0.016033323117868	0.000450185108310577	0.0135120280133531	0	0.00397465967761828	0.0915238491667379	0	0.000861052472577737	0.0128849346165008	0	0
TCGA-28-5207-01	0.111883635781097	0.0766288482155892	0.291435372109523	0.10507003121616	0.0751784995694997	0.428285535914551	0.0512183766697391	0	0.122726864852131	0.0277799266849336	0	0.0592734304511572	0	0.0261183929131601	0	0	0	0.0429397654073593	0.0636660505762867	0	0.0146103546356598	0.53984783217155	0	0	0	0.0491678922026153	0	0.00265111343540733	0.0163710600363002	0	0.0392275000341468	0.00887936863941576	0	0.018945717368795	0	0.00834828837294345	0	0	0	0.0137249464574275	0.0203497417143702	0	0.00466994482145193	0.172552935988863	0	0	0	0.0157156584695688	0
TCGA-28-5208-01	0.0738807297244302	0.0683595517640853	0.274745882523067	0.0902115923831638	0.133985653875623	0.437717837132955	0	0.00720601695992742	0.0108701468621077	0.0397678744048409	0	0.22723977423585	0	0.0947756467219673	0	0	0.0168176181320535	0.0556736360706645	0.146208204694121	0	0.0190570484055475	0.367701435780529	0	0	0.00937416796678754	0	0	0.00530842976560271	0	0.00156636774853719	0.0023628375510845	0.00864431991237609	0	0.0493949786029221	0	0.0206013276401641	0	0	0.00365563594920101	0.0121017461476754	0.0317811930887687	0	0.00414241961554617	0.0799270489231878	0	0	0.00203765748182396	0	0
TCGA-28-5209-01	0.105956991257313	0.0502108618125501	0.291758830985478	0.0924987843937023	0.0197618080526008	0.429055205407424	0.00239307098395209	0.00433955244787623	0.00469767078865587	0	0	0.286722959974291	0	0.0154076709516205	0.00910637774284645	0	0.0639477978053629	0.0192118325939734	0.0204833487099748	0.280316638604382	0.00931001211699818	0.246754949040783	0	0.00198292553982421	0	0.0291002044026969	0	0.00622498829676259	0.000304058591690498	0.000551374453460307	0.000596876220472737	0	0	0.0364304193230147	0	0.00195766643037201	0.00115703730079869	0	0.00812507337759633	0.00244101524839437	0.0026025714254304	0.0356164455350603	0.00118291065827098	0.0313521674873574	0	0.000251946369793994	0	0.0036974110788712	0
TCGA-28-5213-01	0.00126806001037864	0.0532755121387377	0.284237806879345	0.362909022851941	0.185174587592281	0.428951924753532	0	0.0138917456996132	0.0060124430265351	0.0364085273600594	0	0.0759941970687534	0.0155363901241693	0	0.0467899707704331	0	0.0675487298554634	0	0.18744079985654	0	0.00208974043078106	0.389435650111182	0	0.00450286126464954	0	0.0910130145139024	0	0.0633359299179179	0	0.00478708876197852	0.00207188492121359	0.0125463606903185	0	0.0261875630773705	0.00535383242490508	0	0.0161238010032591	0	0.0232772592134346	0	0.0645920077960033	0	0.000720123528601787	0.134199334228595	0	0.00155168378567083	0	0.0313630402106642	0
TCGA-28-5215-01	0.141932954623768	0.076005225741911	0.287078101945841	0.117683429772574	0.101985259713689	0.519315756189424	0.0448272241510726	0	0.0399271453998642	0.0282827972402123	0	0.0479774194337019	0	0.0322732158735052	0	0	0	0.0280036565736719	0.169825512422255	0	0.0162911129764164	0.456695792542698	0	0	0	0.135840490388115	0	5.56329984880252e-05	0.0140767791332943	0	0.0125380417338058	0.00888144866343878	0	0.0150660128871148	0	0.0101345318693259	0	0	0	0.00879379207563027	0.0533291158406338	0	0.00511578406978098	0.143412980046736	0	0	0	0.042657037475878	0
TCGA-28-5216-01	0.057992784778817	0.0652743950324769	0.263229130947566	0.110671920799236	0.00991871974942841	0.477310611323956	0	0.0203839503891655	0.00987980606427416	0.0698504573466703	0	0.215953985613415	0	0.0231141168272515	0.0128095838231982	0	0.0906802008008135	0.0235176221197878	0.113823612083707	0	0	0.345331857698136	0	0	0	0.0607843106569919	0.00413509288942909	0.00973540368716081	0	0.00374061460595446	0.00181302182170069	0.0128181062058722	0	0.0396292483732192	0	0.00424162153837023	0.00235065899545759	0	0.016640527332067	0.00431566792104018	0.0208875246325714	0	0	0.0633711015845893	0	0	0	0.0111543972544826	0.000758821943924979
TCGA-28-5218-01	0.119335699848591	0.0284625015186511	0.471896487987471	0.125695497059753	0.156638234218384	0.530224491897811	0.0157913223208872	0	0.0170679716096625	0.156536799258962	0	0.000827964729598468	0.0146718630854697	0.0379325121742673	0.0235789076385967	0.0183651902493768	0	0	0.042368785531705	0.16760770149463	0.0213956689097368	0.483855312997107	0	0	0	0	0	0	0.00717640467466433	0	0.00775658103594066	0.0711385275489641	0	0.000376270576662753	0.00666766371384431	0.0172385220285896	0.0107154916835107	0.00834610518856933	0	0	0.0192545972003499	0.0761697258832359	0.00972331355546536	0.219889218869324	0	0	0	0	0
TCGA-28-5220-01	0.0900633674425783	0.0926478828883254	0.264961652936692	0.105001805301871	0.0975189527297652	0.371113975678888	0.0037638470514546	3.22705507756601e-05	0.0295482611430974	0	0	0.102410887503767	0	0	0.00201724083014718	0	0.0363716936500217	0.0217597423577976	0.146503585036281	0	0.0293949037697698	0.492208487206307	0	0	0.125071707767119	0	0	0.010917373133462	0.000658381905404889	5.64484858648368e-06	0.00516865861094843	0	0	0.0179139785244137	0	0	0.000352861007170726	0	0.00636223115358782	0.00380627066902456	0.0256267877377103	0	0.00514183294075541	0.0860983874299853	0	0	0.0218778680818435	0	0
TCGA-29-1688-01	0.0326167227419308	0.169884788515723	0.226093031812759	0.143592113025698	0.0832099507137436	0.486348650637711	0.0508869464991068	0	0	0.0516285175594004	0	0.101471008182352	0	0.0549709169016331	0.0220085174304466	0	0.00865031609069605	0.0406546127573648	0.0653372574121065	0	0.0706727553209437	0.502947650042635	0	0	0	0.0252417308633392	0	0.00552977093997621	0.0174360159863836	0	0	0.0176901095359454	0	0.0347682508490269	0	0.0188353566449475	0.00754104712808038	0	0.00296396345273528	0.013929986503908	0.0223873025032844	0	0.0242154693168588	0.172331096082006	0	0	0	0.00864888253542389	0
TCGA-29-1690-01	0.218104486895871	0.0486021399865657	0.204242249432027	0.114927205117878	0.0180671344238914	0.824839694873501	0.00472891497213337	0	0.0217348475242392	0.0510415567635966	0	0.11194640000581	0.00121054869604795	0	0.0579534055507575	0	0	0.0137280779923788	0.266314139618237	0.0351208830334875	0	0.372396538602135	0.0107675255416203	0.044270775761164	0.00878638593839313	0	0	0	0.00203938234211823	0	0.00937332654758408	0.0220120789211281	0	0.0482777788945016	0.000522058791401931	0	0.0249928689017034	0	0	0.00592034325291514	0.11485009922875	0.01514616124844	0	0.160598980858505	0.00464358136851443	0.0190921255491432	0.00378919909522313	0	0
TCGA-29-1691-01	0.0250305861757872	0.140591052904494	0.202375376449155	0.105011973022678	0.117903557065699	0.445297674369988	0	0.0214839338509385	0.0818951200092087	0.0790437828243616	0	0.0761697790914954	0	0.0207154932570192	0.0391498692730199	0	0	0.0768045910196213	0.0372592433785272	0	0.0591814046684935	0.39381653017932	0	0	0.114480252447995	0	0	0	0	0.00683506958866402	0.0260547648358394	0.0251476177456279	0	0.0242332593395503	0	0.00659059178629155	0.0124554507905683	0	0	0.0244352234553663	0.0118539520313258	0	0.0188284427829016	0.12529192314676	0	0	0.0364216580370678	0	0
TCGA-29-1693-01	0.0318323388035728	0.0436538126745507	0.239934318546375	0.120430133352823	0.0401932542704407	0.327179981111917	0	0.00294184556990581	0.0220726039069081	0.0468991950069128	0	0.127653211878494	0	0.0466607110182973	0.0181905641322145	0	0	0.114104146200634	0.0176376166928286	0.0645863412543172	0.0754026167771248	0.309495523910271	0	0.121082969865802	0	0.0175177078807026	0	0.0157549459055868	0	0.000536714650710871	0.0040269584567469	0.00855635840448352	0	0.0232892405115882	0	0.00851284903337333	0.0033187133867016	0	0	0.0208173289581261	0.00321783283918836	0.011783227488761	0.0137565647701609	0.0564648204893357	0	0.0220905558549219	0	0.00319595649840565	0
TCGA-29-1694-01	0.0529578885312426	0.181093843821607	0.140465629864558	0.138807069763503	0	0.526354785618516	0.0202348813584457	0	0	0.0522622620593286	0	0.266728858512832	0	0.0246137526649279	0.0325697962466094	0	0.0131796215797182	0.0528082635919242	0.06063526801066	0.0912730379727285	0.0360196658084545	0.235368889255327	0.0131396157744147	0.0726591486967805	0.025092942753456	0.00341399571439262	0	0	0.00635923140323672	0	0	0.0164245004556527	0	0.0838250792360749	0	0.00773538258641581	0.01023573439446	0	0.00414196959931957	0.0165960927684906	0.0190558913416175	0.0286844463806422	0.0113199274997286	0.073969558080591	0.00412939694475879	0.0228346453799275	0.00788597801641155	0.00107291900421346	0
TCGA-29-1695-01	0.064469183318135	0.127627355587797	0.236522741366116	0.163964729322823	0.187322315404168	0.687268448321785	0	0.0433598309017952	0	0.0304985219891881	0	0	0	0.0238298726528108	0.0255778433137217	0.00150008238210217	0	0.00492393250065293	0	0.393924737316872	0.0324771527459356	0.316831237527837	0	0	0	0.126383621895367	0	0.000693166773716903	0	0.0212143191955362	0	0.0149217689971187	0	0	0	0.0116590520380645	0.0125142677244214	0.000733933362092477	0	0.00240909324583647	0	0.192732419445665	0.0158898379118434	0.155013496691335	0	0	0	0.0618347083052227	0
TCGA-29-1696-01	0.0811944651383963	0.0431826355288324	0.269451074773797	0.0870616959346489	0	0.386336421409815	0.0754139019725816	0	0.074066896835151	0.029411870525278	0	0.136593293167341	0	0.109222739927142	0	0	0	0.0544170186471057	0.0213179634565293	0	0.0653690162888017	0.366092235528102	0	0.0126009461044564	0	0.0554941175475104	0	0	0.0115623745715969	0	0.0113558532599891	0.00450939488568321	0	0.0209423299717731	0	0.0167459075547221	0	0	0	0.00834315605226429	0.00326844616364794	0	0.0100223040041442	0.0561288495119662	0	0.00193196287428811	0	0.00850829564339249	0
TCGA-29-1697-01	0.0651736044844077	0.114971328624314	0.16398656962052	0.102634293894103	0.0112558160975075	0.421522214545549	0	0.00608701504470252	0.128712611448306	0.0164827105587555	0	0.107055428042315	0	0.131057724731162	0	0	0	0.112216239715758	0.0169016331681166	0.0178660567189953	0.0268008616184954	0.222289146601978	0	0.195241285895367	0.019289286456049	0	0	0	0	0.00125903906598572	0.026622935036031	0.0034092862190096	0	0.0221433601102073	0	0.0271079986042321	0	0	0	0.0232108231378722	0.00349593623169018	0.00369541773745214	0.00554349406596744	0.0459783190054846	0	0.0403837356126604	0.00398979878065042	0	0
TCGA-29-1698-01	0.0971465247235259	0.156213314586688	0.181824442119624	0.126513345975211	0.0898656191869003	0.443017285909294	0.0441440978376341	0	0.0579853508658465	0.0456088351629987	0	0.178324976760788	0	0.0713708564884744	0.0430111743364949	0	0	0.0819932236069383	0.0430762162266582	0	0.0645576836346028	0.317689476544051	0	0	0	0.0489320642724714	0	0.00330604426304193	0.0158041425776022	0	0.0207594853533254	0.0163285369737442	0	0.0638425858931571	0	0.0255516648222862	0.0153985417063968	0	0	0.0293546059327672	0.0154218275216249	0	0.0231124631970887	0.113736830712295	0	0	0	0.0175182948176426	0
TCGA-29-1699-01	0.156965033132664	0.0850443231906959	0.222298396798638	0.15108308779747	0.160162188954701	0.505363805493407	0	0.0137995692959252	0.0328933502044445	0.033424845299456	0	0.128127303227781	0	0.0289948634949472	0.03056317023902	0	0.0199206247105115	0.0430409262300393	0.0367574146752901	0	0.0739525924938298	0.407383516292486	0	0.0839846203812606	0.0641254383034492	0	0	0.00303176515155887	0	0.00611824728600429	0.0145837631813159	0.0148194095520718	0	0.0568071733563381	0	0.0128553102696045	0.0135506427306965	0	0.0088321095721869	0.0190828441415058	0.0162969544740817	0	0.032787997843669	0.180619629458681	0	0.037235848793156	0.0284309807393601	0	0
TCGA-29-1701-01	0.0937262796248844	0.05629349862794	0.24114645136843	0.109943364032847	0.0348716986004664	0.425088098862182	0.0169181450445054	0	0.0167146977919257	0.157157058074921	0	0.100067765919658	0	0.0765107075573078	0.0183941786333982	0	0	0.057892901628714	0.0668916845772684	0	0.0658986996051506	0.331997469874105	0	0	0	0.0837287132367248	0.00581184378631588	0.00201613427000567	0.00494836377501679	0	0.00488885778235959	0.0459666406169461	0	0.0292686761238352	0	0.0223785061944747	0.00538008670461524	0	0	0.0169330110657243	0.0195650520752278	0	0.019274615336907	0.0971054597889149	0	0	0	0.0244896902361018	0.00169989778327395
TCGA-29-1702-01	0.0832476166286427	0.0503713988905997	0.264689338374831	0.107420060846173	0.0841136230263437	0.400006569774327	0	0	0.0299415840360023	0.053718669923931	0	0.1427607492174	0	0.0425007296547729	0.0151275346529154	0	0	0.0778039457367005	0.0473852801813629	0.190931276790984	0.00182059668525783	0.0390476259199153	0.0438348776781248	0	0.310386595410825	0	0.00358101056188942	0.00115952354991864	0	0	0.00436389720125019	0.00782933705357911	0	0.0208069564124963	0	0.00619435548127793	0.00220479337547056	0	0	0.0113396946747492	0.0069062642549327	0.0278276681493351	0.000265346575179487	0.00569107583828869	0.00638880360460228	0	0.0452379270712667	0	0.00052192168423308
TCGA-29-1703-01	0.0327954546728533	0.148773323520279	0.169546669978272	0.106981176112201	0.0143900638633801	0.37448179294045	0	0.0482731673155262	0.00198436473010714	0.135729553721928	0	0.118491409559858	0	0.0589067205608517	0.0255145580772529	0	0	0.0916743706668514	0.0551111273485471	0.180522224311839	0.0416593015585225	0.207607331435052	0	0	0	0.0345258707136644	0	0	0	0.0102826110660522	0.000422687216679079	0.0289115939289637	0	0.0252397169468604	0	0.0125476518403017	0.00543482625690916	0	0	0.0195274507705473	0.0117391569571718	0.0384528284470003	0.00887379923529259	0.0442221955243657	0	0	0	0.0073543154511684	0
TCGA-29-1705-01	0.0896460473923622	0.122249666700624	0.167022493901914	0.108316145187172	0.0577577754642502	0.529961460573012	0.0296764583879634	0	0.00997638733226104	0.0414305376159693	0	0.155262183763264	0	0.0135782314087853	0.0292888989778058	0	0	0.0366298951883661	0.0106459568908287	0.120325625673682	0.0304488165446689	0.474229182676558	0	0	0	0.0485078255398475	0	0	0.00821410323516949	0	0.00276134956502985	0.0114674975233626	0	0.0429747913068553	0	0.00375829868526428	0.00810683123649705	0	0	0.0101387347720951	0.00294667873757803	0.0333047528178383	0.00842788311249734	0.131261197435043	0	0	0	0.0134264096304533	0
TCGA-29-1705-02
TCGA-29-1707-02
TCGA-29-1710-01	0.539188098216551	0.141150005766371	0.218652783969855	0.0806717314035319	0.168350727233096	0.96364982372988	0.0232269908800853	0.00274435721554329	0.049926757742577	0.0758960905286398	0	0.172190308572729	0	0.0426462853843265	0.0681847852061073	0	0	0.0906049037578706	0.0180697146076336	0.0499060894323096	0.0332061187220241	0.331372054054359	0.0420255438957943	0	0	0	0	0	0.0160650704044751	0.00189814910206614	0.0345321045822327	0.0524939301893133	0	0.119096332558556	0	0.029496527584034	0.0471603653054047	0	0	0.0626673582202541	0.0124980131459603	0.0345178092367314	0.0229671866615344	0.229195224036669	0.0290671884687034	0	0	0	0
TCGA-29-1711-01	0.150155081593981	0.154508645025724	0.226193967604734	0.142209003281292	0.142125315024292	0.591961019851112	0.0638402855567857	0	0.0181964748542389	0.153804673515071	0	0.100703837557959	0	0.0910604244949913	0.0198510018903699	0	0	0.0929680328330896	0.0214199575993387	0	0.107582263352509	0.302450161626927	0.000775354904740107	0	0	0.0264372918659807	0	0.000910239947998718	0.030563190021156	0	0.00871146351923196	0.073633152198257	0	0.048211415351609	0	0.0435946837169454	0.00950355935275438	0	0	0.0445079408494089	0.010254688378099	0	0.0515044243469756	0.144796372402043	0.000371196950025052	0	0	0.0126567099112677	0
TCGA-29-1761-01	0.0586756191087208	0.0589998969177684	0.219446319933448	0.0894336357744054	0.0355411858740346	0.362038687225998	0	0.0113354495861734	0.00347979564507538	0.121062585660939	0	0.109426319643999	0	0.030099009176517	0.07707145490503	0	0	0.0293924825102729	0.00387769322208401	0.208434594520542	0.0744530104744319	0.331367604654935	0	0	0	0	0	0	0	0.00196552154391959	0.000603382623409656	0.0209917673287022	0	0.018974085420878	0	0.005219047602597	0.0133638815016072	0	0	0.00509653870929732	0.000672376469126884	0.0361417236179133	0.0129098537278721	0.0574578150566476	0	0	0	0	0
TCGA-29-1762-01	0.0281053802773994	0.113537196391333	0.162666542197256	0.0923055011146512	0.0541727299431141	0.367626120265877	0.0340204455051464	0	0.0766315421972756	0	0	0.0364879176958974	0	0.0373839502243815	0	0	0	0.0503363917135553	0.0924897074532098	0.0492677710452146	0	0.48511932031932	0	0	0	0.122187136745247	0.00140700228064317	0.0146688148201094	0.00693757629600857	0	0.015626990263663	0	0	0.00744075243986668	0	0.00762347473928875	0	0	0	0.0102647849783665	0.0188608465446195	0.0100468678609383	0	0.0989273434668568	0	0	0	0.0249168572302426	0.000286921159487564
TCGA-29-1763-01	0.0428238812882494	0.105500768231261	0.220084328500333	0.114279879972159	0.0927124894830263	0.390567713585105	0.0195252940114361	0	0.0416971626374585	0.0511460960547835	0	0.18705493126425	0	0.028963410901129	0.000531683973101295	0	0	0.0539192679040808	0.0538168779328179	0	0.0428346395428916	0.4971908747897	0	0.0233197609883517	0	0	0	0	0.00775476475832433	0	0.0165606565081014	0.0203134428080417	0	0.0742916848263171	0	0.011503255111313	0.000211166302272164	0	0	0.021414849799051	0.0213741840789707	0	0.017012422602609	0.197466848474669	0	0.00926179449994955	0	0	0
TCGA-29-1766-01
TCGA-29-1768-01
TCGA-29-1769-01
TCGA-29-1770-01	0.0824478540520518	0.111063669862642	0.153284078244423	0.102482290126196	0	0.427907760826651	0.00706457597950241	0	0.0737198888444168	0.0275837818122806	0	0.0679639892407789	0	0.0177123761479935	0.0106710094777772	0	0	0.0876427491218989	0.0393878896885866	0.158124304837369	0.0051509534696081	0.361498090450927	0	0.0237009166657444	0	0.110074270786672	0.000563815419449532	0.00914138805699523	0.00115613318253437	0	0.012064419712247	0.00451414572445604	0	0.0111224542572204	0	0.00289866877582481	0.00174633384709749	0	0	0.0143429259961755	0.00644591358223112	0.0258773854677318	0.000842964708028226	0.0591599466133231	0	0.00387870642105811	0	0.0180138931719308	9.22696163423597e-05
TCGA-29-1770-02
TCGA-29-1774-01
TCGA-29-1776-01	0.125394401210154	0.0776714250524895	0.197321619972493	0.0951605789518576	0.0151980306014702	0.444740536851712	0.0533958002987249	0	0.0832478844327059	0.0993916487017092	0	0.162048557083481	0	0.0306526258271121	0.018398996444373	0	0	0.0396542336567421	0.0969667656734065	0	0.012832948170434	0.271084548197576	0	0.0515289645453933	0	0.0807970269683422	0	0	0.0135303868666446	0	0.0210948440870383	0.0251856410190349	0	0.0410627737809822	0	0.00776731285230372	0.00466226816449327	0	0	0.010048301912779	0.0245711806064979	0	0.00325184288678445	0.0686922714925645	0	0.0130573344951519	0	0.0204738018053921	0
TCGA-29-1777-01
TCGA-29-1778-01	0.110627917848615	0.117546096649364	0.244634593542992	0.104730093515783	0.0294098933544755	0.437593672274156	0	0	0.112259964188424	0.0986378238520844	0	0.153559448846346	0	0.0502515195270435	0.0431232406166599	0	0	0.084741649461027	0.0208584498575989	0.00410888516077782	0.0292112311989897	0.330730874212696	0	0.0725169130783525	0	0	0	0	0	0	0.0469703512332669	0.0412707527987548	0	0.0642503433850509	0	0.021025585917958	0.0180430643526792	0	0	0.0354564966063054	0.00872732076012844	0.00171918618159326	0.012222182674758	0.138380102272094	0	0.0303415817229856	0	0	0
TCGA-29-1781-01	0.214577946174935	0.120509269611529	0.285538963533767	0.134740941532166	0.0525597890434868	0.685153521603804	0	0.0128382476956915	0.172640031465261	0.156273691000191	0	0.0419774344693696	0	0.0427295685653022	0.0125487093722856	0	0	0.0586434246945121	0.0121063183175627	0.0462655831054338	0.0797751236574385	0.322395773752837	0	0	0	0.0407321992058602	0	0.00107389469825366	0	0.00736186401306284	0.0989973448856788	0.0896123590409386	0	0.0240712106126809	0	0.0245025084864322	0.00719583342898244	0	0	0.0336280252643961	0.00694215217413654	0.0265301729161656	0.0457456208909592	0.18487210256514	0	0	0	0.0233571526749061	0
TCGA-29-1783-01	0.0930975313412971	0.116037843118436	0.166976511466784	0.113072480106436	0.112029618286994	0.439716865138363	0.000598457857433856	0.00288771912399384	0	0.107489774532644	0	0.0965772024212811	0	0.0545032226337294	0.0489886075866093	0	0	0.042820995692232	0.0573137425451401	0.0387547404419471	0.0992560735367391	0.383464360146422	0.0210559340021905	0	0	0.0462891694796383	0	0	0.000242555977936286	0.00117039742636023	0	0.0435657867234167	0	0.0391429028605135	0	0.0220902479638084	0.0198551651938504	0	0	0.0173554217014901	0.0232293564192387	0.0157073615974745	0.0402286538371343	0.155418751251516	0.00853400552741123	0	0	0.0187610783809169	0
TCGA-29-1784-01	0.236082521195389	0.0886815864648364	0.163960472903483	0.0931832677604116	0	0.625784393673189	0.0183071361811578	0	0.0957642572533845	0.0920772888089253	0	0.155652896991348	0	0.0380878672978097	0.0147964971299362	0	0	0.0511045050165528	0.0379490283993912	0	0.0685893633165693	0.412041041477058	0	0	0	0.0110390718268256	0	0.00459104630104164	0.00766211125143461	0	0.0400803482164315	0.0385372361686252	0	0.0651456241737738	0	0.0159409682474564	0.00619279859062775	0	0	0.0213888397951253	0.0158828598095673	0	0.0287068019375702	0.172452112045989	0	0	0	0.0046201981354555	0
TCGA-29-1785-01	0.233656096272477	0.0548390021415379	0.267153127140986	0.104430695328883	0.039119078029947	0.629963628659683	0.00233066161683807	0	0	0.195820117529946	0	0.0896032761331703	0	0.0401561636142046	0.0855932140567567	0	0	0.117363443245135	0.0463133861386255	0	0.109790483403093	0.29888078455251	0	0.00273102814396666	0	0.00719210543304656	0	0.00422533613270863	0.000798986306331572	0	0	0.067130119310467	0	0.0307173680278718	0	0.0137661446049329	0.0293426576608899	0	0	0.0402339761977126	0.0158769342822104	0	0.0376378502013533	0.102460885938074	0	0.000936238050805424	0	0.00246556330321904	0
TCGA-29-2414-01	0.0346973064277949	0.073408670721241	0.209550506833773	0.080630200144845	0.00341950848563951	0.340248951777097	0.0387892036791348	0	0.197269225055988	0.0426692628669005	0	0.129645504702736	0	0.0312930399196791	0.0283965923219182	0	0	0.00918703922394343	0.00118621622386056	0.187363803861642	0.0334745128646725	0.268142070990687	0	0	0	0.0325835282888383	0	0	0.0053619529352968	0	0.0272691419262534	0.00589830565145624	0	0.0179213035730044	0	0.0043257347750591	0.00392534976516776	0	0	0.00126995316379769	0.000163974378438894	0.0258998845759938	0.00462728660266131	0.0370661170700565	0	0	0	0.00450412301824702	0
TCGA-29-2414-02
TCGA-29-2425-01	0.0405027099413322	0.05871078076473	0.209963759814121	0.0921005737789705	0	0.304820514313879	0	0.0236296780528799	0.100869405830197	0.0728145827094858	0	0.0473718103655253	0	0.0672676327070825	0.0378110426876321	0	0	0.0836666609878982	0.0174273960505465	0.170148482226044	0.0622959189625671	0.263285843030783	0	0	0	0.0534115463893585	0	0	0	0.00451188696201964	0.0192601590260121	0.0139033280790632	0	0.00904524611284031	0	0.0128441849397106	0.00721969847159653	0	0	0.0159754405465125	0.00332761372569061	0.0324884121080759	0.0118948782935272	0.0502722026003294	0	0	0	0.0101984825707806	0
TCGA-29-2427-01	0.482436132646117	0	0.300207343116525	0.0566719228988506	0.0439631169716311	0.967154684673203	0.00641106811731674	0	0.0426051199399468	0.194865187285471	0	0.0814633108023689	0	0.0422433114206788	0.0162142089354991	0.00983982652251005	0	0.0554595651075852	0	0.00524898417667293	0.0829826941228853	0.455788767613607	0	0	0	0.00687795595545781	0	0	0.00293343123259847	0	0.0194942850728518	0.0891619954848641	0	0.0372741352682057	0	0.0193287369315406	0.00741893020521781	0.00450228478566884	0	0.0253759307272824	0	0.00240171120342299	0.0379693402488942	0.208549493145132	0	0	0	0.00314705918685839	0
TCGA-29-2428-01	0.0579832405188647	0.154522547640822	0.195998619366631	0.102622992932003	0.019858106282306	0.473980974595027	0	0.00461922966172454	0.0518285759018453	0.115449581542039	0	0.030225084540643	0.0241337692234965	0.0878614610253711	0.00851998254165524	0.0460124795861089	0	0.0718308523052897	0.00170024435736787	0.0893362711148955	0.0846041791447021	0.330918347636741	0.0175553064198482	0	0	0.0354046349982717	0	0	0	0.00198479908550505	0.0222697976905972	0.0496065882511309	0	0.0129871698419048	0.0103698422880976	0.0377524739545399	0.00366088174773344	0.0197707267428295	0	0.0308644125551792	0.000730564118428997	0.0383861730626913	0.0363528790931815	0.142189603432931	0.00754319630751308	0	0	0.0152127285961735	0
TCGA-29-A5NZ-01	0	0.166918338204898	0.176255636855049	0.108692043225211	0.268273174259838	0.358193394164248	0	0	0.0476256713157531	0.0387056413308167	0	0.289584398703814	0	0.0553291809752276	0	0	0	0.0368601764656346	0.0200108467658991	0.169370866578282	0.0682640095997748	0.214246817553019	0.0169078169929683	0.00923399695230336	0	0.0338605767665076	0	0	0	0	0.0149046368062106	0.0121130791535207	0	0.0906265500975224	0	0.0173154797494286	0	0	0	0.0115355338340689	0.00626247137290865	0.0530052633833941	0.021363484060408	0.067049364645029	0.00529136628427353	0.00288981482132334	0	0.0105967975843876	0
TCGA-2A-A8VL-01	0.0398678996349233	0.0917352200676645	0.154183513913733	0.0996282957006036	0.101791552662875	0.277268789292053	0	0	0.252281148235683	0.182446269186508	0	0.134214294671746	0	0.0762184624068828	0.000378365585355224	0	0	0.0331093132398346	0.0320928663805761	0.0246337370869941	0.0592317217358247	0.0629476947607802	0.00423602502202152	0	0.138210101687794	0	0	0	0	0	0.0300535347860356	0.0217343045087806	0	0.0159885667316383	0	0.00907968838457748	4.50736147383033e-05	0	0	0.00394421820319897	0.00382313178331974	0.00293454695141315	0.00705610634038095	0.00749877962512889	0.000504625598242915	0	0.0164645758428815	0	0
TCGA-2A-A8VO-01	0.0254014122547733	0.101334830844214	0.101598965065237	0.0974250830511941	0	0.361564017180394	0	0	0.109944767523208	0.102784787010056	0	0.250415489707497	0	0.114413686949122	0.00349894198305673	0	0	0.0117415664672436	0.065210830092748	0.137812275525538	0.0577210321588217	0.0636344834576266	0.00158513106087477	0	0.0407244222945943	0.0405125857696133	0	0	0	0	0.0205241486672893	0.019187545681833	0	0.0467467880021105	0	0.021358392704053	0.00065317165205991	0	0	0.00219187926073606	0.0121733557830152	0.0257263687466211	0.0107751835029982	0.011879088275618	0.00029590735678862	0	0.00760230901745543	0.00756276403109713	0
TCGA-2A-A8VT-01	0.0704914143688869	0.125688989721342	0.195663709109013	0.147724619420688	0.080038026747918	0.515743742612591	0	0	0.0343298981035487	0.0959947499743088	0	0.0930166783647061	0	0.0529028192468751	0.00479869373042803	0.0178551680203409	0	0.079454501628832	0.0178557245206835	0.108477734388285	0.0920290467265475	0.174200218893074	0.00359893858449091	0	0.22548582781788	0	0	0	0	0	0.00964535153365841	0.0269707502799766	0	0.0261340292538791	0	0.0148636120974957	0.00134824425615049	0.00501660015795156	0	0.0223235908487156	0.00501675651266655	0.030477978075958	0.0258565435967102	0.048943412048469	0.00101116023388003	0	0.0633526516333181	0	0
TCGA-2A-A8VV-01	0.0184582941183748	0.0954982266872305	0.101831832071096	0.0594695280157173	0	0.328288871161901	0.0704841380060194	0	0.0548798615242146	0.171358827108902	0	0.136211958203704	0	0.054353012787052	0	0.00312495932242127	0	0.0590135701976661	0.00227934932065804	0	0.0335652085384577	0.180176492606123	0	0	0.234552622384782	0	0	0	0.00758934592352037	0	0.00590916289997887	0.0184509799334868	0	0.0146665575968273	0	0.00585243471362642	0	0.00033647850375583	0	0.00635425800871384	0.000245427850356028	0	0.00361411781146703	0.0194004178579541	0	0	0.02525534168262	0	0
TCGA-2A-A8VX-01	0.0122042390709709	0.0526238620007897	0.0850764884741098	0.0544419927065585	0	0.237336101323101	0.0808967642147037	0	0	0.215872994262698	0	0.129027531154484	0	0.13936068806257	0	0	0	0.100270126597256	0.0166115652264315	0	0.0347640954413807	0.243053631301304	0	0	0.000534296867375186	0.0396083068717965	0	0	0.0055357121623814	0	0	0.0147720464652714	0	0.0088292687652901	0	0.00953635986994876	0	0	0	0.00686141855877922	0.00113671844050636	0	0.00237888409774072	0.0166319995115583	0	0	3.65615818600753e-05	0.00271037028748903	0
TCGA-2A-A8W1-01	0.0419110901429495	0.0199879226322473	0.122370629852761	0.0692387002183601	0	0.341192497968368	0	0	0.051776865138931	0.175960725179313	0	0.136148401966859	0	0.127866568185948	0.0450843588595812	0	0.00904371714865938	0	0.173757984837713	0.0150161429934434	0	0.175824842006174	0	0.0339889070508023	0.0555314866325764	0	0	0	0	0	0.00428547374503397	0.0145639382741636	0	0.0112687471613379	0	0.0105832753558588	0.00373154758763392	0	0.000748531458868724	0	0.0143816215990284	0.00124285791303521	0	0.0145526914794934	0	0.00281319790987293	0.0045962367043283	0	0
TCGA-2A-A8W3-01	0.0559849183274674	0.137660590146311	0.0997596877682066	0.0945649841536742	0.0301476941859776	0.37123159559813	0.0384445306268039	0	0.0801801044034859	0.124793687495866	0	0.136609419776392	0	0.0628420466747751	0.00789066213489554	0	0	0.0593707105249385	0.038312618552276	0.00636083115729865	0.0680676616243386	0.171904424430901	0.01932992255481	0	0.185893380043219	0	0	0	0.00817307630141015	0	0.0170458086094522	0.0265303884117895	0	0.029042342125654	0	0.0133598416741137	0.00167750737609956	0	0	0.0126218564585866	0.00814503258667059	0.00135227449890473	0.0144707760257167	0.03654584812239	0.00410942543360543	0	0.0395198160635358	0	0
TCGA-2A-AAYF-01	0.0309794955287467	0.0736857801085734	0.183267067703168	0.0934975390150647	0	0.407399607187303	0.0146404489342204	0	0.155440372554263	0.136047935094024	0	0.1338256316138	0	0.0858297266229234	0.010665815495908	0	0	0.0313535937395445	0.0901485828097099	0.143784826436172	0.0441727555465179	0.0673197274266386	0.00390204198045795	0	0.0828685417458207	0	0	0	0.0021514691393398	0	0.0228425484806205	0.0199927567208364	0	0.0196661808502855	0	0.0126130017526696	0.00156738177828017	0	0	0.00460752874731568	0.0132476739437251	0.0211297220578863	0.00649135288029301	0.00989288762099649	0.000573419772787226	0	0.0121778444765785	0	0
TCGA-2A-AAYO-01	0.171055233517469	0.239013510887773	0.0925260135995499	0.117761581039812	0.00571931120905811	0.554588657077831	0.0539363415663827	0.0634261617621461	0.0437850626307347	0.0948840339091068	0	0.147335784615168	0	0.0826765806603891	0.0469087325460998	0	0	0.0667294767009113	0.0306142618763456	0.0591759542288386	0.0540761877273631	0.116233588431848	0	0	0.140217833344666	0	0	0	0.0265161903284583	0.0311815768041801	0.0215256174323781	0.0466468994596013	0	0.0724332350617479	0	0.0406454699156571	0.0230612763887269	0	0	0.0328055528672086	0.0150505868789663	0.0290920892969504	0.0265849415139034	0.0571427698637159	0	0	0.0689339070547674	0	0
TCGA-2A-AAYU-01	0.0488566653980697	0.0890984175568393	0.16327951159173	0.0930526355570936	0.0515925874659293	0.406565739342827	0.0536895653240985	0	0	0.130601752398356	0	0.162552330436181	0	0.0663220664692774	0.0157569897198533	0	0	0.0804830739474196	0.0528805556995376	0.16263885974016	0.0440656637375547	0.0748262347902754	0	0	0.156182907737287	0	0	0	0.00811548007514907	0	0	0.019741190172994	0	0.0245706999276404	0	0.0100249537452028	0.00238175770922849	0	0	0.0121654697530931	0.00799319371560985	0.0245837793191036	0.00666077316703158	0.0113104066660481	0	0	0.0236079258263595	0	0
TCGA-2E-A9G8-01	0.0628815004781785	0.111220234751669	0.153315497796821	0.0988136205814883	0.0469065007576479	0.457190852437608	0	0	0.189088073953909	0.187543263820447	0	0.0815475154755582	0	0.13976219054357	0.0193281286401025	0	0	0.0484583155399443	0.0152977522860797	0.0656347301856004	0.0814434242010973	0.0379331583929873	0	0.0675922341194391	0.0663712128412654	0	0	0	0	0	0.0517645000769675	0.0513415949058461	0	0.022324339567497	0	0.0382611117235943	0.00529124283492412	0	0	0.0132658841250274	0.00418789235530119	0.0179680765936218	0.0222958436784005	0.0103845310785282	0	0.0185039602716085	0.0181696951076225	0	0
TCGA-2F-A9KO-01	0.140539638857531	0.157060668153953	0.181895310856904	0.163015312127865	0.0531916301985932	0.521920233244372	0	0.043710513244761	0.0635542639310061	0.2629470048336	0	0.0702604153852298	0.0707036450509386	0.133747218969256	0.0283064452453175	0	0	0.0471496209360851	0.0146923484592675	0.0273206588349445	0.103041846020821	0.112077973902024	0.00655569355172462	0.011240669699481	0	0.00469168193554319	0	0	0	0.0356228702494664	0.0517949831688587	0.214294601923848	0	0.0572603127976686	0.0576215328269061	0.109000317632734	0.0230689770342248	0	0	0.0384256487566866	0.0119738612972513	0.0222655881288197	0.0839762802717757	0.0913404768271262	0.00534271056211722	0.00916083771378991	0	0.00382359218492252	0
TCGA-2F-A9KP-01	0.0694670108313261	0.0895420039683698	0.139385131869199	0.0681885593798479	0.00716309405844692	0.359780429758784	0.117555805883376	0	0.245357066518491	0.0513177961331285	0	0.091983254627985	0	0.0548586397652466	0.0218761161042874	0	0.00537999802729749	0.01749118994889	0.052657728013925	0	0	0.145078683466886	0	0.138560819454973	0.00381593080616893	0.0219302351764764	0	0.0321367360728693	0.0161924911652458	0	0.0337962221608412	0.00706866797655186	0	0.0126700508471001	0	0.00755639445505068	0.00301328219467089	0	0.000741057150443758	0.00240928924427618	0.00725323423407344	0	0	0.0199835753125932	0	0.0190857850704517	0.000525617815315556	0.00302073671885798	0
TCGA-2F-A9KQ-01	0.0805521150245642	0.0880353257454579	0.132563698455922	0.0719311775814914	0.00540521973285722	0.386632813314279	0	0	0.0669760061021735	0.0895846969242466	0	0.0775526848918353	0	0.0649902241130507	0.0680358917021423	0	0	0	0.11093179189354	0.0725796094422065	0	0.101105826516011	0.0121221389614612	0.11513779481538	0.217587311463322	0	0.00339602317463146	0	0	0	0.0075943958478001	0.0101579907483592	0	0.00879368332638142	0	0.00736922842784639	0.00771457606259623	0	0	0	0.0125785335491658	0.00822978730236586	0	0.0114643693132469	0.00137452689631772	0.0130554513736883	0.0246721814404728	0	0.000385074384057922
TCGA-2F-A9KR-01	0.0917628204076682	0.116996077858515	0.12132244152682	0.105308393859647	0.0571932173178805	0.345985615652902	0	0	0.280104510032877	0.099357511316104	0	0.0525305297031109	0	0.191771597632852	0	0	0.00980980859023493	0.0667807704681265	0.0619784458342084	0	0.00091252376193999	0.111178234533742	0	0.0998735822618707	0	0.00775556748327132	0	0.0179469183816622	0	0	0.0776295271807592	0.0275364242597193	0	0.0145585666683078	0	0.0531485139214279	0	0	0.00271873809709206	0.0185079477499273	0.0171770081279418	0	0.000252901276642402	0.0308124770237829	0	0.0276794506733493	0	0.00214941571870498	0
TCGA-2F-A9KT-01	0.0531748393630656	0.0939465519958638	0.209811966346068	0.106534220553957	0.0311135323385371	0.462539624091422	0	0	0.112086727116052	0.0634968723620528	0	0.0360757884887325	0	0.0954008203563646	0.0165862004922009	0	0.0144776932250368	0.0424359703529973	0.0426080757308553	0.170740949042956	0.0469056290570512	0.140310949770808	0	0	0	0.113882643770913	0	0.104991680233979	0	0	0.0197442276449588	0.0111850594170817	0	0.00635479863423463	0	0.0168049827405668	0.00292168151135214	0	0.00255026512205179	0.00747515321878204	0.00750546981243037	0.0300762476785501	0.00826248960747629	0.0247159624037098	0	0	0	0.0200605807777273	0
TCGA-2F-A9KW-01	0.00379409459406655	0.140415712368938	0.164980740205818	0.112701916171916	0.13480034871802	0.482807960386443	0.0809286591465444	0	0.0109670371004429	0.00741096291300135	0	0.0591730295481464	0	0.00918990306917589	0.0322616274717304	0	0	0.0161927534823533	0.00660197582091416	0.203787510612773	0.0208462458440436	0.346900551871065	0	0.0702227442669942	0	0.0787563171301403	0.015989557766006	0.0407711239566694	0.0313686044398375	0	0.00425091249884504	0.00287254931179929	0	0.0229359460168676	0	0.00356208093965111	0.0125048683793659	0	0	0.00627644253761778	0.00255897935578821	0.0789896913850477	0.00808017390666645	0.134461466510896	0	0.0272189050309413	0	0.030526587061331	0.0061976822304882
TCGA-2G-AAEW-01	0.0621372266500879	0.212211243210608	0.180665729700744	0.21288832109141	0.0938949391464003	0.642049830529099	0.0589276199489783	0	0	0.0387144249169941	0	0.181380482491265	0	0.00772911524839339	0.0360184358304051	0	0	0.0173196290652911	0.0276450390995619	0.37146819984367	0.171449684350441	0.067460938319406	0	0	0.0218864308855932	0	0	0	0.051027691876485	0	0	0.0335243091024235	0	0.157064333855434	0	0.0066929380774982	0.0311897484917634	0	0	0.0149977327461027	0.0239389023060362	0.32166859716967	0.148464873906834	0.0584170203589037	0	0	0.0189523020354973	0	0
TCGA-2G-AAEX-01	0.137342789141589	0.101058954030585	0.247231370623995	0.114775187911165	0.0147960926540793	0.461986642179841	0.187670894454163	0	0.125248145923167	0.15931904791528	0	0.0381601590836549	0.0260597674522312	0.084015819972913	0.0263957407877228	0.000397488054766005	0	0.0951151923894658	0.019887439744279	0.0614441696326504	0.0797356337651981	0.0717497666058038	0.00148001845313473	0	0.0233207157655707	0	0	0	0.106141753216628	0	0.070837078035369	0.0901066897758199	0	0.0215823886807011	0.0147387234117597	0.0475171520644917	0.0149287411498157	0.00022480885562058	0	0.0537946670266477	0.0112478161708948	0.034751216531034	0.0450963906059723	0.0405797928473346	0.000837059757537691	0	0.013189587361555	0	0
TCGA-2G-AAF1-01	0.157586570516499	0.274577445922073	0.218928508362836	0.193903287519673	0.0765615526069454	0.636299707890169	0.110066150878869	0	0.0364505427481893	0.0603967500693719	0	0.167891871044271	0	0.0650573436874727	0.0713585501058411	0	0.00353892559205911	0.0359967606353103	0.00603011919050267	0.197588510926444	0.118983172602451	0.115964197618014	0	0	0.010677104901204	0	0	0	0.13010300077937	0	0.0430861345991391	0.0713915982216422	0	0.198455529287671	0	0.0769006235694569	0.0843489249501618	0	0.00418316471853829	0.0425497443091713	0.00712786442950171	0.233558255519889	0.14064331017503	0.137074749799141	0	0	0.0126208046360368	0	0
TCGA-2G-AAF4-01	0.154122708959056	0.108918980008019	0.366895093590701	0.145305824762947	0.05034523787332	0.515811452994986	0.174440096825351	0	0.0563445466600441	0.199710142630026	0	0.0557228367659252	0.0202494667339527	0.0859766153503237	0.0267864081224943	0.0234421913558179	0	0.0691179890444286	0.0329457733712182	0.0691534872896736	0.0891353377890925	0.0886885638592372	0	0	0.00828654420241496	0	0	0	0.139760733611158	0	0.045143033737708	0.160006996966451	0	0.0446449221654451	0.0162237947437362	0.068884133025884	0.0214611670031108	0.0187817934119956	0	0.0553770665711614	0.0263960267137345	0.0554055076285079	0.0714148892760272	0.0710569357244569	0	0	0.00663914729415864	0	0
TCGA-2G-AAF6-01	0.117577502115897	0.0846045747542725	0.262749157686619	0.0963311910294227	0.113063785441837	0.558421638754061	0.0383673010858495	0	0.0168792311198864	0.174089789360658	0	0.0644092841751725	0	0.0630185735320969	0.0405944927526795	0	0	0.0713465183970054	0.0206082540646108	0.333754463126952	0.0770395352089287	0.0908874387606129	0.00152376955348055	0	0.00748134886206699	0	0	0	0.0217534640458162	0	0.00957017399962215	0.0987053002536454	0	0.036518728392864	0	0.0357302242991153	0.0230162355328989	0	0	0.0404519963306941	0.0116844526759506	0.189231859116631	0.0436798187999707	0.0515312929327862	0.000863945736542145	0	0.00424176965486909	0	0
TCGA-2G-AAF8-01	0.154930170181297	0.141549040682295	0.200863357467195	0.106343026215917	0.0660634045346512	0.435513683449628	0.115708985357762	0	0.130182917832278	0.191801018699933	0	0.0283893284440207	0.0264173359902446	0.098039572122556	0.0499573884801061	0	0	0.0386987400106576	0.0262420787417007	0.113390374092704	0.0625366074527773	0.108182045953395	0	0	0.0104536068218646	0	0	0	0.0656297966891878	0	0.0738393686827404	0.108788974539316	0	0.0161023437217329	0.0149838353931552	0.0556077573924268	0.0283356840346901	0	0	0.0219498116863991	0.0148844299964638	0.0643146871887758	0.0354705800942535	0.0613605387635993	0	0	0.00592925508996919	0	0
TCGA-2G-AAFE-01	0.147803279755288	0.124146382877891	0.157884799466151	0.0891840526646292	0.0872080467589834	0.604251480969466	0.0916174190873331	0	0.000173657848970321	0.0936989439229794	0	0.117855180324451	0	0.0630108319714922	0.0617570953310792	0	0	0.0475952021823135	0.0151274870670232	0.358691321513402	0.0610333230023125	0.0754041670684677	0.00432416741478243	0	0.00971120326539371	0	0	0	0.059025385272157	0	0.000111880705035321	0.0603664272552374	0	0.0759293101057463	0	0.0405953220521434	0.0397875904115079	0	0	0.030663657347074	0.00974602604205064	0.231090262714406	0.0393212932708511	0.0485798449321058	0.00278588559011404	0	0.0062565341821045	0	0
TCGA-2G-AAFG-01	0.116320181854648	0.125224293616206	0.300801593134639	0.130283007067579	0.0969050803487632	0.622515861186105	0.0413023787650975	0	0.0102247511612072	0.147139490228017	0	0.128847509246723	0	0.051805373793993	0.0469732386467598	0	0	0.0693647017682318	0.0121179101424215	0.335099176910778	0.0972611446597573	0.0526670526278031	0	0	0.00719727204921043	0	0	0	0.0381659035028444	0	0.00944829033646362	0.135965814885359	0	0.119062914813224	0	0.0478713080521442	0.0434061220445564	0	0	0.0640971923008723	0.0111976840797031	0.309651967568197	0.0898751978129977	0.0486675515665597	0	0	0.00665071598118245	0	0
TCGA-2G-AAFG-05
TCGA-2G-AAFH-01	0.147957717355526	0.0932977651937625	0.266564523861275	0.119598705424729	0.0535407143756873	0.559791486986813	0.0755628398602999	0	0.101837526509286	0.169967939252994	0	0	0.0171282691548641	0.113924389212792	0.00244431801178735	0.0325532030969769	0	0.0623224395112284	0	0.192731546588048	0.0711105625347779	0.160416966266947	0	0	0	0	0	0	0.0586891633225073	0	0.0790965405312112	0.132012986341583	0	0	0.0133034145847373	0.0884843277103892	0.00189848580692776	0.0252838598544124	0	0.0484054310014528	0	0.149693331219652	0.055231108654396	0.124594808113987	0	0	0	0	0
TCGA-2G-AAFI-01	0.0784822851306193	0.0473552454494448	0.208630208053322	0.108254985963895	0.016333525164606	0.436130170142258	0.059652065463703	0	0.0384196472221545	0.100535591348214	0	0	0	0.153383136399908	0.00552159662122119	0.0292373713221568	0	0.115991642668838	0.0265941063541864	0.156633168206258	0.0847898298555312	0.21133223772371	0	0	0	0.0179096068141191	0	0	0.0257900580510143	0	0.0166104044253381	0.043465699249612	0	0	0	0.0663138813559986	0.00238721486487718	0.0126405263220315	0	0.0501479902599861	0.0114977334205912	0.0677190046874685	0.0366581545351577	0.0913676774907587	0	0	0	0.00774306465025962	0
TCGA-2G-AAFJ-01	0.0567237242582424	0.114026118834748	0.102291328738008	0.0956501721888042	0.0107724261874204	0.370471490431784	0.0100681921366972	0	0.0286150367808967	0.0350748040927011	0	0.15887818430886	0	0.0301400841709856	0.0728789547364432	0	0.0229176280882651	0.0663124822419202	0.0888399808426105	0.150404278770788	0	0.292393935817978	0	0	0	0.0434764380118547	0	0	0.00332879715534425	0	0.0094608497477053	0.0115966110402758	0	0.052529117521101	0	0.00996506871223912	0.024095612590357	0	0.00757714335917314	0.0219245718847726	0.0293727286383246	0.0497274315513852	0	0.0966727778508691	0	0	0	0.0143744021978745	0
TCGA-2G-AAFL-01	0.106798346461764	0.0954853122994361	0.159228572271717	0.0937320255473184	0.0391866033800097	0.449222363741095	0.0377803827323695	0	0.0618375560232885	0.170675542797008	0	0.0446330788117882	0	0.0950313637938935	0.0358537863896251	0	0	0.106358780549841	0.0576831775023316	0.0646150283841688	0.111992294779572	0.191237649133192	0.0139450184824969	0	0.00835634062042548	0	0	0	0.0227908691483167	0	0.0373032655005631	0.102959358306653	0	0.0269247314430838	0	0.0573273011169643	0.0216286573872512	0	0	0.0641605212805084	0.0347971527929598	0.0389787649148571	0.0675589168596244	0.115363369092924	0.00841227823859874	0	0.00504093002413414	0	0
TCGA-2G-AAFM-01	0.0540253871517734	0.136543499622636	0.166809299768183	0.114162058310835	0.0309052376696192	0.423991589931441	0	0.0790225665376167	0	0.198009415566752	0	0	0.0204844172701943	0.0928348813225899	0.0734632853960597	0	0	0.12888167505655	0.0475291466609774	0.0615381268470779	0.107104245611363	0.183931636804236	0.00720060292658288	0	0	0	0	0	0	0.0362602875428823	0	0.09085858203847	0	0	0.00939947780628021	0.0425982050224104	0.0337093563145398	0	0	0.0591386334476271	0.021809219822979	0.0282373791702047	0.0491458441948074	0.0843988537828597	0.00330406799019527	0	0	0	0
TCGA-2G-AAFN-01	0.0711583181853307	0.0969551576055303	0.126213476983845	0.0868374205949144	0.000491388604791099	0.398244948000157	0	0.0271065071664504	0	0.180252405966227	0	0.0456308196574527	0.00412266419463326	0.0537353388055467	0.0666925775488008	0	0	0.139956343148	0.119761286480806	0.163091301932834	0.0572322873615017	0.114559542820785	0.00314496382116312	0	0.0247139610957986	0	0	0	0	0.00689640384567646	0	0.045859592977604	0	0.0116093363941967	0.00104888309776374	0.0136712780776848	0.0169678426460968	0	0	0.0356075187845412	0.030469517580326	0.0414934862296854	0.0145609673807489	0.0291460964268401	0.000800137784540051	0	0.00628769524957143	0	0
TCGA-2G-AAFO-01	0.0817885079456909	0.108315223258299	0.164795098865986	0.0985202672084136	0.0230575365240426	0.453180697159054	0.0710520475776658	0	0.0167156890011389	0.158803119529714	0	0.0681691243146082	0	0.121381458912113	0.081145495540023	0	0	0.10695027826083	0.0270736569057737	0.0333472991015728	0.0456068820199248	0.241811210653806	0	0.00904185047370953	0.0182115636905211	0	0	0.00069032401860017	0.0423857269903605	0	0.00997165675885115	0.0947331695437281	0	0.0406659342112917	0	0.0724094738229285	0.0484069205281856	0	0	0.0638006285596693	0.0161506482833512	0.0198931566896807	0.0272065466947324	0.144251211715994	0	0.00539386856159767	0.0108640129731691	0	0
TCGA-2G-AAFV-01	0.0794515103259152	0.0928803896344159	0.159109609855632	0.0930261138714592	0.0338878478928404	0.445127662438137	0.00235965450205207	0.00731674419992269	0.0190583416504612	0.0456466415077973	0	0.120401984123024	0	0.0826765561613969	0.021269555078254	0	0	0.0353451386983838	0	0.268811783469266	0.0635869992760684	0.308475933724985	0	0	0.0250506676083881	0	0	0	0.00120512565095099	0.00373681660137341	0.00973349969988592	0.0233127089211455	0	0.0614918494914674	0	0.0422246725000381	0.0108628133427277	0	0	0.0180515127298508	0	0.137287884838637	0.0324752305169889	0.157545208465791	0	0	0.01279390778695	0	0
TCGA-2G-AAFY-01	0.0908059613064022	0.133256735297295	0.218590035686769	0.131234964097661	0.0671751862525137	0.564725237444426	0.0364211510152712	0	0	0.128964159521736	0	0.0954480873260265	0.00425676509703489	0.0815949861231845	0.0336494859503061	0	0	0.127361416197963	0.0442054595865846	0.0723320172025752	0.143218509772476	0.22888335831737	0.00366460388947096	0	0	0	0	0	0.0295445380716566	0	0	0.104614665233164	0	0.0774267032002418	0.00345305282687836	0.0661891814721045	0.0272961861730741	0	0	0.103314533034474	0.0358591051442419	0.058675137288911	0.116177676887934	0.185668297274317	0.00297269652693345	0	0	0	0
TCGA-2G-AAFZ-01	0.0605939667875285	0.109571995712229	0.111735573804313	0.0922969299518622	0.0281058995591637	0.382290732374948	0.0437345009419971	0	0.0829296086352687	0.10783151254642	0	0.0240680114001843	0	0.0639079771123809	0.0543472935147804	0	0	0.0596441677484688	0.0877670384302498	0.143029492546419	0.0383781217329295	0.2657708197261	0	0	0.0272542362636422	0.00133721940115941	0	0	0.0181331523781598	0	0.0343841863438401	0.0447089873225014	0	0.00997905335052619	0	0.0264974576638173	0.0225334171744886	0	0	0.0247296015492641	0.0363898763529104	0.0593027364449593	0.0159122961136274	0.110193615291354	0	0	0.0113001225228209	0.000554436489315702	0
TCGA-2G-AAG0-01	0.0686539319568677	0.0979232671574773	0.174044089202155	0.113817836212077	0.0596219474766061	0.458138282423084	0.047095313847778	0	0	0.0696429132957628	0	0.0297437947158335	0	0.126823304449563	0.0384860418517564	0	0	0.0885979001370595	0.0470041929718156	0.0837058081222485	0.154574750815436	0.314325979792747	0	0	0	0	0	0	0.0242595871147269	0	0	0.0358742342705854	0	0.0153215281962786	0	0.065328814081507	0.0198248065194232	0	0	0.0456382663358826	0.0242126492211708	0.0431182675778285	0.079624050181825	0.161914591202238	0	0	0	0	0
TCGA-2G-AAG3-01	0.087177323933759	0.101722863858995	0.157257604728629	0.116829608515607	0.0119890260039958	0.434305787128613	0.127212304939802	0	0.0120453715108733	0.0718538177683229	0	0.0989948800430332	0	0.0646901370517243	0.050947290078111	0	0	0.0340661449775833	0.0204037691886733	0.234943834462233	0.087369363267563	0.178773229718296	0	0	0.0186998569937847	0	0	0	0.0717165664347048	0	0.00679063779717717	0.0405079453438692	0	0.0558088535119415	0	0.0364693848895792	0.0287217869001275	0	0	0.0192049578113945	0.0115027258505403	0.132450749324983	0.0492549108995478	0.100784292933816	0	0	0.0105421369186641	0	0
TCGA-2G-AAG5-01	0.0527678613659539	0.160996626480913	0.0842894135385724	0.110293868459595	0.0528099019189095	0.443436977355908	0.00669492938964702	0.00999036628298599	0.00542411931671489	0.0764109394638425	0	0.111006972840741	0	0.0415391096636866	0.0462434703704537	0	0	0.0187532134715823	0.00966899755784612	0.181226115977011	0.0203392395949033	0.459374367191487	0	0	0.0133281588790993	0	0	0	0.00425723120321779	0.00635276290400805	0.00344913719938612	0.0485888673083983	0	0.0705881004933597	0	0.0264142582426035	0.0294057089400538	0	0	0.0119249600563799	0.00614840810281784	0.115239673321778	0.0129334964438976	0.292111055419082	0	0	0.0084752281255258	0	0
TCGA-2G-AAG6-01	0.0402684018187159	0.195846437071843	0.0502222778337182	0.109874606137925	0.0267940526263768	0.429399480007341	0.0474354301489271	0	0	0.0676128036997391	0	0.154388844011954	0	0.0468461130019161	0.0749534260811678	0	0	0.0539073051865711	0.0315053799673336	0.202477589620085	0.0873053640357115	0.198941076248974	0	0	0.0346266679976209	0	0	0	0.026600324727658	0	0	0.0379151728679145	0	0.0865764971910685	0	0.0262698538659234	0.0420315672683885	0	0	0.0302295524390472	0.0176672444029324	0.113543181058084	0.0489581527251914	0.111560013544268	0	0	0.0194175663650929	0	0
TCGA-2G-AAG7-01	0.0867316747726246	0.0788303440759813	0.155017978546664	0.090764142876471	0.0612479968766655	0.371928836923443	0.0882636582456294	0	0.0317280917372589	0.130604174578019	0	0	0	0.130891662016355	0	0.0227783677741359	0	0.0336032575400826	0.0190311594597017	0.120686207253308	0.0540848030816217	0.368328618313889	0	0	0	0	0	0	0.0250545992385052	0	0.00900636387478211	0.0370734152421114	0	0	0	0.0371550216778379	0	0.00646588740181203	0	0.00953865007987858	0.00540220157179498	0.0342580923615472	0.0153525595135935	0.104554083791148	0	0	0	0	0
TCGA-2G-AAG8-01	0.0907120751693554	0.0697636200272318	0.174895460913946	0.0929022674174702	0.0222242413141735	0.44104950700278	0.0568391114984967	0	0	0.103980771084167	0	0.0469705557611537	0.00375452432255063	0.0872921910228159	0.0224813219175987	0	0.0280879994658655	0.093079197191811	0.0626044316981275	0.175891662851501	0.159128699194518	0.10942117284198	0.00287406798798829	0	0.0475942931614256	0	0	0	0.0245308704991309	0	0	0.0448764726016687	0	0.0202717563711309	0.00162039390683935	0.0376739427677847	0.00970258651253678	0	0.0121223407493805	0.0401715240136324	0.0270190924201739	0.0759120874611331	0.0686774548321208	0.0472244648110064	0.00124040273959777	0	0.020540951666204	0	0
TCGA-2G-AAG9-01	0.132007313977835	0.101026300799528	0.216116188795301	0.125715976217871	0.144731443704501	0.606238348676414	0.0458272989643536	0	0.0388574209037262	0.0669029173242572	0	0.0434084118449795	0	0.0579260086608364	0.0105867386300284	0.00179832753618228	0	0.070975809599968	0.0161238350197984	0.406153085155394	0.0521873108900044	0.172414658225265	0.000355396313222732	0	0	0.0164827809319842	0	0	0.0320795427911105	0	0.0272005622151739	0.0468326750137086	0	0.0303862989254141	0	0.0405487540297532	0.00741081718921437	0.00125884628710641	0	0.0496837381353619	0.0112868370417546	0.284311001726693	0.0365316113033654	0.120691891762033	0.000248780781226048	0	0	0.0115381025758332	0
TCGA-2G-AAGA-01	0.0719712567468325	0.0642334098398431	0.153438305438174	0.0852657411939986	0.0119421817957315	0.369300601475547	0.190595528906373	0	0.0711069067840546	0.104697106632096	0	0.0231237214711543	0	0.116319261060125	0	0	0	0.0565254385385795	0.0130294548363017	0.161056508149277	0.0421966122929585	0.197798080840957	0	0	0.0235513804881245	0	0	0	0.0378023257899152	0	0.0141031978640192	0.020765409119918	0	0.00458631142893828	0	0.0230705233615268	0	0	0	0.0112111393972042	0.00258423531450634	0.0319436170752771	0.0083691894258062	0.0392308651492181	0	0	0.00467113244010923	0	0
TCGA-2G-AAGC-01	0.0777918416243313	0.0925016317174714	0.251400173068644	0.122370211519342	0.0304148203531564	0.48295699863145	0.0360708963834055	0	0.00774130612682055	0.197347694322069	0	0.0551546169404604	0.0417838369414055	0.103219548452177	0	0.0683812427255182	0	0.123525113016158	0.0162475094943	0.0634606617324807	0.103750271397767	0.169785955360038	0.00893339237563792	0	0.00459795473176262	0	0	0	0.026577304013123	0	0.00570385177579935	0.145407245013724	0	0.0406383308740931	0.0307866409923038	0.0760529289361617	0	0.0503838068617377	0	0.0910142195245291	0.0119712855121829	0.0467582862873913	0.0764439695391385	0.125099551305806	0.00658218976629238	0	0.00338780715194124	0	0
TCGA-2G-AAGE-01	0.082962655524516	0.0613037043739012	0.171599524915086	0.109875708543068	0.0288497060720313	0.440546195877832	0.0404517765841895	0	0.0177942571568095	0.0395284243535948	0	0.0355116514346227	0	0.123361473248459	0	0	0	0.0674572173889046	0.0134388667969614	0.289526694330422	0.0907171420721066	0.275483590380773	0	0	0	0.00672890625315685	0	0	0.0158662529522742	0	0.00697937665506889	0.0155040898709032	0	0.0139286056631424	0	0.0483856212112634	0	0	0	0.0264584986105958	0.00527107776215313	0.113560000489019	0.0355816541265582	0.108051924989875	0	0	0	0.00263925438435389	0
TCGA-2G-AAGF-01	0.0510559938543011	0.0905801298672527	0.130705058319596	0.0973569405341253	0.00263766189424023	0.392411691791963	0.037021407141231	0	0.00735983729311793	0.0189697351531094	0	0.0277647702690937	0	0.114375615050768	0.00519957067302714	0	0.0393453875880007	0.00292543355512654	0.01560187747427	0.334957684609579	0.0902851658909224	0.288064426193514	0	0	0	0.0181290891082401	0	0	0.0117810087777326	0	0.0023420586749211	0.00603657812080163	0	0.00883534764100394	0	0.0363967830755679	0.00165461532852305	0	0.0125205493883373	0.000930935938230068	0.00496485330155852	0.106590746470022	0.028730683515144	0.0916683020878131	0	0	0	0.00576906645124811	0
TCGA-2G-AAGG-01	0.0704101836526312	0.173200065636592	0.088794270756915	0.130209218833039	0.0275724815382664	0.437572227973395	0.0930020967471699	0	0	0.162739258714531	0	0.0723113649989114	0.00340397002859832	0.0617998867130402	0.0271756842831582	0	0	0.0407330776686557	0	0.196331069528436	0.0802898819871676	0.24940244952177	0	0	0.0128112598085616	0	0	0	0.0740376256704013	0	0	0.129554372858284	0	0.0575660330332076	0.00270985136448869	0.0491979970233575	0.0216341696656931	0	0	0.0324270146836994	0	0.156296328164861	0.063917615146322	0.198545687084586	0	0	0.0101988588563881	0	0
TCGA-2G-AAGI-01	0.0806613190280053	0.12911079137269	0.138521778671821	0.127162083673772	0.0410976710453407	0.46405028527919	0.0198079931685494	0	0.0505439629074755	0.0511820185777055	0	0.0992719796582328	0	0.0816538332865177	0.0113211725515264	0	0	0.0599759644855423	0	0.19757771586416	0.103513499143523	0.32198055410296	0	0	0	0.00317130625380693	0	0	0.0158237481248311	0	0.0403773835881867	0.0408870986375321	0	0.0793040864159525	0	0.0652297120843278	0.00904399458384029	0	0	0.0479122012758924	0	0.157836282772854	0.0826924526896426	0.257216324029656	0	0	0	0.00253341925958559	0
TCGA-2G-AAGI-05
TCGA-2G-AAGJ-01	0.0750098987443	0.096798389886284	0.174764514927101	0.101474826819761	0.0758130186453676	0.470281550781776	0.0585820189703511	0	0.00268045092090093	0.0794476070863154	0	0.0797032569751715	0.0518907019132924	0.0219443872242134	0.0328232856639636	0	0	0.0748543533283305	0	0.301386187652278	0.105805626301016	0.177395163003393	0.00129258044196578	0	0.0121943805188084	0	0	0	0.0335177673885716	0	0.00153362297924061	0.0454560368642378	0	0.0456023072328287	0.0296893228831819	0.0125555055867601	0.0187798794433864	0	0	0.0428280016117358	0	0.172438442877329	0.060536806909206	0.101496840052828	0.000739551339238635	0	0.00697702839302978	0	0
TCGA-2G-AAGK-01	0.0944160217640053	0.0759135055582709	0.23211742276354	0.119321330864972	0.00737360717394186	0.519727041090319	0.096481861297565	0	0	0.16594890098146	0	0	0.0199750266669367	0.083111571741029	0.0162451245159241	0	0	0.0987174234920435	0	0.18892419103765	0.165747243314106	0.157542984260681	0.00665519146949501	0	0	0.000650481223109495	0	0	0.0623229021206503	0	0	0.107195455952071	0	0	0.0129029603604081	0.0536863020784227	0.0104936129084532	0	0	0.0637669738037348	0	0.122036450249946	0.107065194254221	0.101765615379161	0.00429895154352699	0	0	0.000420181338273965	0
TCGA-2G-AAGM-01	0.0665661633857604	0.124727428910336	0.082248378313185	0.0832409642590773	0.0254584766446001	0.391208060781154	0.0645462688924213	0	0.0167729671225467	0	0.00466190581039988	0.139983670673193	0	0.044309180454061	0.0728118872928473	0	0.0475781379211598	0.045924569649151	0.114499935681922	0.136025634606011	0.0213443937491418	0.225123221560967	0	0	0.0664182265861788	0	0	0	0.0214262773561668	0	0.00556782369950045	0	0.00154752999074872	0.0464678904705877	0	0.0147085308899184	0.0241700677472572	0	0.0157936685835054	0.0152447629220106	0.038008508025042	0.0451540116048321	0.00708531892417476	0.0747301535355736	0	0	0.0220476778713896	0	0
TCGA-2G-AAGN-01	0.0841671785113962	0.0575152880848575	0.171903917740727	0.110608780917153	0.0367467459644309	0.447505074459727	0.0527614170185283	0	0	0.0707091769212944	0	0.0290225887103192	0.0235709146104119	0.0520748212788104	0.00349777820337411	0.00906407510599104	0	0.0907492992613051	0.0219990027254691	0.248995737940072	0.0897274032415352	0.297565337130525	0.00389159007705712	0	0	0.00637085777530694	0	0	0.0192770448677437	0	0	0.0258344838538803	0	0.010603766471064	0.00861192902304161	0.0190261885104192	0.00127795709770608	0.00331167342305132	0	0.0331563936761241	0.00803761131805009	0.0909737130536528	0.0327830311597922	0.108719224749707	0.00142184120066282	0	0	0.00232767272223712	0
TCGA-2G-AAGO-01	0.0635247931068186	0.0531677063595708	0.159054276390076	0.0815185833286147	0.0408392032124104	0.39030344278617	0.0639497712648969	0	0.0673135908233198	0.127803535900503	0	0.0958674526323586	0	0.066467165376971	0.00413810458020169	0	0	0.0846810577782724	0.054690525240525	0.122979003664759	0.0820365343525963	0.205416691809842	0	0.00217418824305495	0.0224823783327001	0	0	0	0.0149732102159854	0	0.0157608154940133	0.0299239414236167	0	0.0224464215077383	0	0.015562633297429	0.000968896503451658	0	0	0.0198272371323097	0.0128052487921648	0.028794324633271	0.019208047971965	0.0480962988217814	0	0.000509064801460134	0.00526402784986375	0	0
TCGA-2G-AAGP-01	0.119099159487377	0.185639689578741	0.195408406347576	0.138253366382674	0.0950091820111284	0.53441932724333	0.0133125079347502	0.00997621443724344	0.0472734709086087	0.221221269615535	0	0.0898724435096958	0	0.0554287608380945	0.0286297999116658	0	0	0.0691544151392271	0.0322888210009033	0.133397926381873	0.0984392106947735	0.200488288822839	0.000516870804790623	0	0	0	0	0	0.0152532746420974	0.011430598910857	0.0541652435880963	0.253472057906611	0	0.102974516171471	0	0.0635094541373096	0.0328036011802857	0	0	0.0792361057737872	0.0369960534115949	0.152845370516369	0.112790191272614	0.229716515244751	0.000592222921375574	0	0	0	0
TCGA-2G-AAGS-01	0.0996109300860388	0.0589752074120573	0.168287878541463	0.0809218365438724	0.0535030292812977	0.390247682311797	0.0807782211753484	0	0.0745130727662316	0.0257104356387384	0.0166578189839204	0.0141649669664847	0	0.0205391862439084	0	0	0	0.0144275116377675	0.0244527382808418	0.450981425896697	0.0352813861896719	0.242426504367232	0	0	6.67318531582052e-05	0	0	0	0.0247394258133902	0	0.0228206391401758	0.00787416961972694	0.00510168299040665	0.00433821325002654	0	0.00629040435596577	0	0	0	0.00441862111644642	0.00748898274597989	0.138119178249411	0.0108054030347889	0.0742464049434025	0	0	2.04375351001327e-05	0	0
TCGA-2G-AAGT-01	0.0993119176201274	0.0720951393424843	0.144278504863253	0.0896660160990371	0	0.552308804968775	0.00357095764000014	0	0	0.0358280569729138	0	0.0911839294235918	0	0.0289274304327363	0.0221288120120998	0	0	0.0513016286368263	0	0.202124032954599	0.102138114348626	0.404300038494806	0.0278662768426357	0	0.0306307222411657	0	0	0	0.00118282387781034	0	0	0.0118674836151543	0	0.0302032507433477	0	0.009581758981475	0.00732982294225336	0	0	0.0169928622626267	0	0.0669504252248746	0.0338316532049574	0.133918065556017	0.00923026844842148	0	0.0101459477579873	0	0
TCGA-2G-AAGV-01	0.0384551749151613	0.123676603533021	0.0839324662907827	0.103503463917172	0	0.380867252463937	0	0.0165917948586335	0.0788412482296082	0.105738679233134	0	0.130443787146212	0	0.0240692967145079	0	0	0.0109284444362775	0.0423787507429102	0.0219400998206713	0	0.0314400666492338	0.298479642645277	0.0233185462214727	0	0.215829643302062	0	0	0	0	0.00396009489531892	0.0188176642319189	0.0252374868081865	0	0.0311340502944435	0	0.00574480939917368	0	0	0.0026083782613404	0.0101148715926695	0.00523661713774251	0	0.00750404935131725	0.0712404968399862	0.00556562184168169	0	0.051513767858229	0	0
TCGA-2G-AAGW-01	0.0795069527701787	0.0745747427756552	0.112240784651344	0.0869629473389602	0.0131441178990705	0.35941981723371	0.173406743533296	0	0.141460925119238	0.0725074520787905	0.0168929196119984	0	0	0.125979882429021	0.0745391073663007	0	0.0686257474590694	0.0253431695350448	0.163218966283889	0.00313554115013112	0	0.0910181736221566	0	0.0201302187122699	0.0237411530987941	0	0	0	0.0135054630542933	0	0.0110174221538114	0.00564710861445258	0.00131567375668516	0	0	0.00981170981624869	0.00580534032370131	0	0.0053447892394321	0.00197380582127429	0.0127120068919566	0.000244205815157246	0	0.00708878187823912	0	0.00156780480132367	0.00184903573822386	0	0
TCGA-2G-AAGX-01	0.0612269085879	0.111246826745546	0.104546695401386	0.0941926147189332	0.0117979165340982	0.375866644810614	0.199623204637342	0	0.0331490421561198	0.0456996351481766	0	0.0853991078576017	0	0.0491812494457247	0	0	0	0.0431988617612022	0.0565548038825214	0	0.0379514717739962	0.410255796681464	0	0	0.0389868266558514	0	0	0	0.0768007271470154	0	0.0127533797808836	0.0175819500348644	0	0.0328554668435741	0	0.0189214261252463	0	0	0	0.0166198313528281	0.0217582423332262	0	0.0146010111090918	0.157837078904005	0	0	0.0149993415933967	0	0
TCGA-2G-AAGY-01	0.0784128790069886	0.145080058774266	0.150819798718481	0.0981683599385707	0.0130116876078305	0.436729365271528	0.0102173004857022	0	0.0706464236458639	0.19128839009963	0	0	0	0.0696897628955442	0.0573780067380087	0	0	0.0716468111243159	0.0304210714941456	0.136301787157528	0.048783152971443	0.273722745360987	0	0	0.0399045480268305	0	0	0	0.00734904734469192	0	0.0508141962579203	0.137588929414311	0	0	0	0.0501260942336385	0.0412705575853187	0	0	0.0515337498183221	0.0218811118455002	0.0980384484520673	0.0350884953723511	0.196881888498036	0	0	0.0287023380714006	0	0
TCGA-2G-AAGY-05
TCGA-2G-AAGZ-01	0.0839797135949001	0.125018788566694	0.182168143306623	0.101013304621563	0.0467574471403326	0.474690813851795	0.0256816561133425	0	0.0442197936752067	0.121479412644426	0	0.178204044568104	0	0.0496583887440311	0.0460021231674924	0	0	0.085350794065873	0.0486683528658411	0.0747895777059236	0.0497369648115297	0.256661742448181	0.00831506667332539	0	0.0112320825167237	0	0	0	0.0159742833690856	0	0.027505216625156	0.0755615818749301	0	0.11084495068716	0	0.0308880848629243	0.0286138459223165	0	0	0.0530891685554647	0.0302722712411714	0.0465199713778573	0.0309369600741923	0.159646534700713	0.00517206642306572	0	0.00698648358794428	0	0
TCGA-2G-AAH0-01	0.126596507992396	0.115669359396096	0.207894793205227	0.104337078106174	0.0781557593905259	0.49090359171945	0.0654372657943079	0	0.0116983713443047	0.0843834934807955	0	0.12155972629976	0	0.0864544487826396	0.0488056097047712	0	0	0.0559467250433457	0.00809620588982135	0.256068882136522	0.0740334721944128	0.173914035649089	0	0	0.01360176368023	0	0	0	0.0370564588893346	0	0.00662466885696353	0.0477855151671317	0	0.0688380381659779	0	0.048958276117225	0.0276381209948274	0	0	0.0316820620696224	0.00458479915189015	0.145009206734847	0.0419244032510538	0.0984857517208388	0	0	0.00770254060160827	0	0
TCGA-2G-AAH2-01	0.0728194811086382	0.16942004599375	0.135954578545077	0.223860823690078	0	0.472918883159483	0.138901319256339	0	0	0.118740236708743	0	0.1105545406176	0.0225303347838581	0.0554609195716047	0	0	0	0.086540166556475	0.0951033752241657	0.0127426983029574	0.135125174226967	0.202006068518395	0.000807052280193747	0	0.0214881139527012	0	0	0	0.11772797439037	0	0	0.100640135177949	0	0.093702221089408	0.0190959358099795	0.0470067653349108	0	0	0	0.0733484646988629	0.0806063454456167	0.0108002722184824	0.114527443915265	0.171213386514669	0.000684029717521947	0	0.0182125853279505	0	0
TCGA-2G-AAH3-01	0.0857706397403928	0.171695622286944	0.104025867257511	0.108897332734438	0.181228459600061	0.456541898207763	0.132109933114743	0	0.0770510189434616	0.0385743476251417	0	0.131612744767139	0	0.0400933863819766	0.0375045061631602	0	0.000433041843100473	0.00862020689357111	0	0.308330582270144	0.0737347632357561	0.139654202399228	0	0	0.0122812663625784	0	0	0	0.0821365184839445	0	0.0479048190582281	0.0239827736039098	0	0.0818274022885139	0	0.0249272033828593	0.0233176226122685	0	0.000269234481552955	0.00535942881928697	0	0.191697928934693	0.0458430081723134	0.0868270061628288	0	0	0.00763561405121624	0	0
TCGA-2G-AAH4-01	0.0823710308235082	0.115314654665079	0.131776829687461	0.0978143796379636	0.0162467136383043	0.484606481600909	0	0	0.0442394764353458	0.0640094023237437	0	0.122336691946307	0	0.0725661771958416	0.00951086569242144	0	0	0.078677272360401	0.051259361006507	0.207377288764301	0.0543944409356479	0.294849606056878	0.000779417282605972	0	0	0	0	0	0	0	0.0237156449733258	0.0343137935342253	0	0.0655815526580623	0	0.0389008603653602	0.00509853036981785	0	0	0.0421768612360466	0.0274788244604677	0.111169628398578	0.0291594601404844	0.158061286913945	0.000417825549707212	0	0	0	0
TCGA-2G-AAH8-01	0.0876214737796369	0.0536668359155476	0.241554829890072	0.111303615903317	0.0635694733393629	0.467416598463829	0.178966654627669	0	0.0576783609412224	0.121953554540426	0	0.0944918376331734	0.0210666552454108	0.0557881732648224	0.0153555819950909	0.0235133846753882	0	0.0712471857116573	0	0.164559215849623	0.108953131287494	0.0785582265001147	0.00275709799613845	0	0.00511093973176912	0	0	0	0.05890703486594	0	0.0189848842290957	0.0401411218435298	0	0.0311020730961549	0.00693410846636169	0.01836272726031	0.00505430358439392	0.00773945165243765	0	0.0234510750706507	0	0.0541648134717202	0.0358620208711969	0.025857510702629	0.000907501277962824	0	0.00168227039614392	0	0
TCGA-2G-AAHA-01	0.0178817573648814	0.168669476252002	0.282790540524431	0.245594334621954	0.100442003617577	0.905679528785906	0.0168715457019478	0	0	0.0322865130801027	0	0.147955414569189	0.0092737715878572	0.0347612036942316	0.00220186187148243	0.01103083466915	0	0.0727180993238962	0	0.466327480927185	0.158392065384015	0.0434514509766533	0.00239628609142949	0	0	0.00233347212286016	0	0	0.0176983551893113	0	0	0.0338687507600465	0	0.155206139703312	0.00972824342274054	0.0364647164318492	0.00230976664306453	0.011571413399701	0	0.0762817333551929	0	0.489180395073896	0.166154250586019	0.0455808392699298	0.00251371884535923	0	0	0.00244782660606891	0
TCGA-2G-AAHC-01	0.116248427178205	0.165489613573365	0.323186198038932	0.20249830407115	0.0821942227522064	0.796097818980744	0.0571982613310212	0	0.00487184387066344	0.105969449056319	0	0.139626149233127	0	0.0320499750799343	0.0473645309219001	0	0	0.0578184852558264	0.0118796210843634	0.353816710629317	0.119008673319832	0.0511086074905783	0.00701611269814017	0	0.0122715800289766	0	0	0	0.0699680333125222	0	0.0059595051720762	0.129627610510269	0	0.170798322073197	0	0.0392052777807453	0.0579388778654739	0	0	0.0707267250493366	0.0145318005203085	0.432807900445968	0.145577900893381	0.0625188365562783	0.0085824917674839	0	0.0150112660819473	0	0
TCGA-2G-AAHG-01	0.0640644678461232	0.0828942637744779	0.184463888396067	0.0703072630633239	0.119554023654458	0.441532113031093	0.15226282426895	0	0.0705307075899955	0.148894297873232	0	0.0300195498113743	0	0.13985222180397	0.00452907099968265	0	0	0.0355355845465836	0.018716223070866	0.0328150210424451	0.0666691664536964	0.300175332539204	0	0	0	0	0	0	0.0490847099819582	0	0.0227368653083837	0.0479988038062764	0	0.0096773516671248	0	0.0450839249865417	0.00146002898326938	0	0	0.0114555464860381	0.0060335172804123	0.010578523015409	0.0214920268018824	0.096767015928978	0	0	0	0	0
TCGA-2G-AAHL-01	0.0899724934303319	0.0957662879436593	0.156364851798083	0.103504312003348	0.0219720967402453	0.465390106122878	0.0521244720208746	0	0.0368531042179575	0.0878309578719506	0	0.0803184216426652	0	0.0867293981387516	0.0456188689487459	0	0	0.0609838623350417	0.0084335142142485	0.337746322343234	0.118423792724563	0.0844783326864204	0.000458952855546635	0	0	0	0	0	0.018572348965148	0	0.013131043547276	0.0312948435983738	0	0.0286180693490782	0	0.0309023494209223	0.0162543527188565	0	0	0.0217290176498163	0.00300492576551821	0.120341603800646	0.0421953051798037	0.0301002775436793	0.000163528420745436	0	0	0	0
TCGA-2G-AAHN-01	0.174273403389165	0.221447102689391	0.136648017002606	0.127686833034416	0.144307360937347	0.909432171029301	0.0313775673864883	0	0	0.0619278216288633	0	0.161711577461701	0	0.0263907023939521	0.0384411975648821	0.00540475589681107	0	0.0706290074489361	0.0141148954174183	0.418474405484354	0.095983177702874	0.063561770830622	0	0	0.011983120783098	0	0	0	0.0302401290400484	0	0	0.0596829350777634	0	0.155849524900308	0	0.0254340381464461	0.0370477022803433	0.00520883323223805	0	0.0680687024879466	0.0136032297708751	0.403304687897945	0.0925037828349527	0.0612576535413541	0	0	0.0115487320709066	0	0
TCGA-2G-AAHP-01	0.0928143073758976	0.11967776633118	0.130804603496699	0.101586776091571	0.0125091176107825	0.356916404609615	0.160886297912296	0	0.0688849145443623	0.253121350045077	0	0	0	0.0914590073963043	0.00651165861116547	0.0466768133466236	0	0.11279644625379	0.0243715877236668	0.0689459753952018	0.056083958720169	0.0713203624670044	0.00181627527370888	0	0.0371253523106312	0	0	0	0.0336371157485973	0	0.0144020334480197	0.0529210520746077	0	0	0	0.0191216856746766	0.00136141745606282	0.00975890050109765	0	0.023582785904723	0.00509546137785435	0.014414799674442	0.0117256884867739	0.0149112218918874	0.000379735641915046	0	0.0077619398860238	0	0
TCGA-2G-AAHP-05
TCGA-2G-AAHT-01	0.0966502216372306	0.122522574446972	0.255584847107124	0.140799105476157	0.120524746600668	0.610189366071153	0.0411883633700159	0	0.00611519877418446	0.0294822697569342	0	0.154161994945722	0.00455436447006325	0.0395055806150859	0.0318956444467418	0	0.00656806062018022	0.0153119975938118	0	0.439916897736618	0.143159196336277	0.0875039560229221	0	0	0.000636475311443991	0	0	0	0.0282220055236576	0	0.00419009544110545	0.0202010643747956	0	0.105630821837012	0.00312062166870277	0.0270689734456867	0.0218546934159531	0	0.00450039350768146	0.010491683701746	0	0.301428270075699	0.0980917739670615	0.0599571560548717	0	0	0.000436108849333896	0	0
TCGA-2G-AAKD-01	0.0636250717534506	0.064803809084139	0.174972885549651	0.0936975161658245	0.0130617160590078	0.414448050448708	0.041558618652912	0	0.0101818249344683	0.195796605998779	0	0.0136950527328925	0	0.177430088565016	0	0	0	0.142871858262798	0.0366210491310063	0.107723580596564	0.10458324713081	0.161325381941352	0.00466702784617836	0	0	0.00354566420722577	0	0	0.0138187222965392	0	0.00338557478092542	0.0651046404477266	0	0.00455376373629878	0	0.0589975605639747	0	0	0	0.0475065485167604	0.0121769232123848	0.0358193388833549	0.0347751416148121	0.0536425589851612	0.00155184084185231	0	0	0.00117897443718328	0
TCGA-2G-AAKG-01	0.0722316889524168	0.124091311510161	0.151803573284762	0.116434199662004	0.00720355130889581	0.44321477368267	0.022352415688162	0	0.00444021665820407	0.164098535895459	0	0.0776596043422035	0	0.121010088962932	0.037088916462095	0	0	0.0754376655457857	0.0511587515938383	0.139711453737518	0.0960342173510661	0.211008133762736	0	0	0	0	0	0	0.0128093898670591	0	0.00254453330962649	0.0940391478139769	0	0.0445040107887612	0	0.0693466616315039	0.0212543645097549	0	0	0.0432306951569687	0.0293172963235719	0.0800637615542043	0.0550338606703339	0.120921402330528	0	0	0	0	0
TCGA-2G-AAKG-05
TCGA-2G-AAKH-01	0.0975797541695007	0.0885927040362734	0.232856837795585	0.123806730454669	0.0481358070880099	0.483119308334048	0.171461587502784	0	0.0294982182873639	0.106182536158199	0	0.121337560921212	0.0100204276603219	0.0561713962112382	0.0107810557082818	0	0	0.0933952071779563	0.0576732153000752	0.0280769176035808	0.166230384205377	0.134822082092693	0.00265165011706666	0	0.01169776105385	0	0	0	0.106409084756032	0	0.0183065983209859	0.065896896524913	0	0.0753021069745191	0.00621867878239239	0.0348599762043452	0.00669072465343545	0	0	0.0579610784033186	0.035792005337166	0.0174245389214016	0.103162599271108	0.0836706026657613	0.00164561442687976	0	0.00725963211681292	0	0
TCGA-2G-AAKL-01	0.0724073537518982	0.0446116348537676	0.209505509272703	0.0962414905887492	0.038034449999427	0.43308599538517	0.0801749848768987	0	0	0.10069140166571	0	0.032170078420322	0.000858896920926308	0.0841950568213194	0.00829176303263729	0	0	0.110665460893291	0.0473164921501512	0.260755355852377	0.146862090317001	0.102415982607005	0.0256024364423614	0	0	0	0	0	0.0290911000379373	0	0	0.0365353812453455	0	0.0116727551740834	0.000311646535229257	0.030549763426205	0.00300862554877544	0	0	0.0401544197174994	0.0171685571091506	0.094613801975473	0.0532881891746198	0.0371611369815488	0.00928971849390733	0	0	0	0
TCGA-2G-AAKM-01	0.0650153251667319	0.0708776420077109	0.141696106345681	0.114231771299867	0.0331855657846032	0.454101214073791	0.0448091989073047	0	0	0.00974568857893814	0	0.0446930704716033	0	0.0451830554587468	0.0153235604351996	0.0179035942181194	0	0.00367213038942562	0	0.439166864975127	0.0521818220676194	0.287269630063948	0	0	0	0.0400513844339684	0	0	0.0148572256267905	0	0	0.00323134306429467	0	0.0148187213372032	0	0.0149811839048289	0.0050807780621672	0.00593623062486259	0	0.0012175551238832	0	0.145612984830265	0.0173017398878174	0.0952489625715883	0	0	0	0.0132796941188741	0
TCGA-2G-AAKO-01	0.33862979386214	0.331693128564968	0.261443759740527	0.186361549997588	0.0285309803524345	0.670223286970475	0.168802496220855	0	0	0.119507721906495	0	0.124101570033301	0	0.0978727332198191	0.071740279080273	0	0	0.0720854942847435	0	0.125152527078726	0.117124574493025	0.0558458554250049	0.00125255039734366	0	0.0465141978604145	0	0	0	0.232280442362456	0	0	0.164448436081482	0	0.170769794467346	0	0.134677639706097	0.0987181121905294	0	0	0.0991931450970319	0	0.17221596246178	0.161169109366482	0.0768466124177327	0.0017235702486034	0	0.0640057978823716	0	0
TCGA-2G-AAL5-01	0.0677332739671628	0.105371268106364	0.114196881459289	0.091104705833377	0	0.382020629799519	0.00612268832230671	0.00425464948417954	0.0171497926414264	0.00670624793541167	0	0.026391513312454	0	0.0287537744129982	0.0633658527611929	0	0.0954033754616789	0.0119811725081643	0.102163995043541	0.256621448803442	0	0.360186334558522	0	0	0	0.0208991547546836	0	0	0.00165027156503686	0.00114677192326768	0.00462244910284144	0.00180756061607387	0	0.00711340536789338	0	0.00775011462340421	0.0170792402783476	0	0.0257144361177654	0.00322933118022504	0.0275366517313432	0.069168159090504	0	0.0970823982450964	0	0	0	0.00563302899141622	0
TCGA-2G-AAL7-01	0.0758986790376327	0.0540381622775122	0.172803434456581	0.0853060177453861	0.0169055116708751	0.408081901296353	0.0666280416983352	0	0.00823407314537369	0.100928493498026	0	0	0	0.127502181281989	0.00559596691454523	0	0	0.0944739135587039	0.000726171475477023	0.341821507932213	0.0533711239924108	0.197815395884142	0	0	0.00290313061878383	0	0	0	0.0149906471175446	0	0.00185258461326549	0.0227079078353297	0	0	0	0.0286867234515052	0.00125903693338624	0	0	0.0212556915057482	0.000163381364035719	0.0769064416720928	0.0120079724038616	0.0445064978427942	0	0	0.000653175532899006	0	0
TCGA-2G-AALF-01	0.093780086615437	0.0888148244480753	0.105444686150975	0.0698510549724557	0.0104003638571576	0.435128531391284	0.00257139681808986	0	0.0955529608670152	0.134149209922667	0	0.041362230216345	0	0.102994885856163	0.00938027548017707	0.0184696453636949	0	0.103197597331686	0	0.0599525225358781	0.089667461550158	0.317724424957268	0.00830277991682452	0	0.0166746091840333	0	0	0	0.000633315618849118	0	0.0235339727103312	0.0330399374000179	0	0.0101872049627498	0	0.0253668626387833	0.00231029101728318	0.00454893418283114	0	0.025416788944465	0	0.0147658535797599	0.0220844186718922	0.0782531266274051	0.00204491199654584	0	0.0041068303266774	0	0
TCGA-2G-AALG-01	0.0761795783266535	0.163929845959429	0.0344586261012308	0.0967190812632902	0.0183017112024304	0.38858384292429	0	0.0322834476738891	0.142097502669718	0.205122233711779	0	0.0405456275199212	0	0.0468650144489974	0.0253059549406958	0	0	0.0503223542038067	0.019545460415826	0.158916134036543	0.0126535550890167	0.248001705934856	0	0	0	0.0183410093549514	0	0	0	0.0140610303708702	0.0618904560890418	0.0893408283742514	0	0.0176596163372201	0	0.0204120203689273	0.0110219888711821	0	0	0.0219178619935847	0.00851300998876438	0.0692157978194008	0.00551124601695025	0.108016948945575	0	0	0	0.00798841227174663	0
TCGA-2G-AALN-01	0.0471488809621756	0.104921228725781	0.0941351478773056	0.105361040703879	0.0185182090609253	0.407937843498101	0.0345452563513396	0	0.0170622447635269	0.0403027936492389	0	0.0860094537358158	0	0.0343100951304997	0.0325712285703564	0	0	0.0350873593094686	0.0575466023177377	0.229696142705891	0.0396805670371803	0.340916763081006	0	0	0	0.052271493347939	0	0	0.017474736920171	0	0.00863094589537285	0.020387190328118	0	0.0435079294649008	0	0.0173557804873048	0.0164761738817336	0	0	0.017748959999618	0.0291099804246545	0.116191920087107	0.0200724366542744	0.172452932058958	0	0	0	0.0264415636517423	0
TCGA-2G-AALO-01	0.0679021797523726	0.201907362581212	0.0421630029374155	0.129448657019591	0.0797801007915549	0.431197984659695	0.0169409751685889	0.00724755461313074	0	0.0540118483726482	0	0.14365852378673	0	0.00788275986356098	0.0275829713608565	0	0.0126334639937539	0.0159403796024756	0.0586286959681599	0.15000079618104	0.0250446866012613	0.381348731648136	0	0	0.0990786128396581	0	0	0	0.0103376018447922	0.00442255142890767	0	0.0329587274534817	0	0.0876622866003245	0	0.00481016187655443	0.0168314853653487	0	0.00770910289332678	0.00972702550740856	0.035775987484001	0.0915324231273618	0.015282591222463	0.232703921265666	0	0	0.0604590491797534	0	0
TCGA-2G-AALP-01	0.088429579676764	0.103050117021336	0.0962043665046238	0.088136620283097	0	0.404258415861224	0.07042376459129	0	0.070004110293606	0.100343717226612	0	0	0	0.0960466299500643	0.0176064932343171	0	0	0.0688718550226039	0	0.312425101261957	0.0571232971097219	0.189158124512969	0	0	0.0179969067968584	0	0	0	0.021611431402478	0	0.0214826491637013	0.030793175770964	0	0	0	0.0294744986532817	0.00540302727324944	0	0	0.0211351860983374	0	0.0958760680222159	0.0175298242593923	0.0580482718562169	0	0	0.00552283620386291	0	0
TCGA-2G-AALQ-01	0.0793446347547862	0.156027709250184	0.0617315168132498	0.0808845758703736	0	0.429301761013855	0.0416145853476043	0	0.00913355828004197	0.129647910162725	0	0.126396181819018	0	0.086196828104467	0.0968647752627809	0	0	0.0584936016678425	0.0422839594837027	0.0768937145760278	0.0678254510979374	0.253993541873956	0.000948501072714324	0	0.00970739125118205	0	0	0	0.0196288132201818	0	0.0043081267785577	0.0611524683404671	0	0.0596186895518947	0	0.0406574143392757	0.0456892833453998	0	0	0.0275903261350144	0.0199445443462317	0.0362693115553466	0.0319919831005269	0.119803952170422	0.000447390025394627	0	0.00457879294322102	0	0
TCGA-2G-AALR-01	0.0557600157778254	0.136492555938339	0.0546834970620161	0.0819071550922849	0	0.424880143823941	0.000149298424463512	0.0113521732090496	0.00195918732330276	0	0	0.0964487080088394	0	0.0067089015958579	0.127399259436854	0	0.120366380652934	0	0	0.309798196643659	0	0.306662433522416	0.0133530756837265	0	0	0.00580238549889734	0	0	4.57642045623246e-05	0.00347976329176105	0.000600546521249147	0	0	0.0295642664612792	0	0.00205646875460754	0.0390514889283493	0	0.0368957119703145	0	0	0.0949619401221789	0	0.0940007397246847	0.0040930966908871	0	0	0.00177859584168553	0
TCGA-2G-AALS-01	0.273190622265218	0.232959470344601	0.135833943958001	0.114971443006342	0.0267873343721157	0.60771366317738	0.0839605931059824	0.0119498010363596	0.00582905489364073	0.145113553187363	0	0.104897371124752	0.00371281366636383	0.087423125581049	0.0864319424258022	0	0	0.0670077547088367	0.0230990920931462	0.0920095342850162	0.0729549009551289	0.213582142602172	0	0	0	0.00202832033438742	0	0	0.0941772050000809	0.0134038936634337	0.00653835421317448	0.162771466246856	0	0.117661641717029	0.00416460152136937	0.098061070259491	0.0969492765506676	0	0	0.0751614872925381	0.0259098685573361	0.103205568848042	0.0818323026177172	0.239571547604612	0	0	0	0.00227513328421005	0
TCGA-2G-AALT-01	0.0514323434797288	0.170883109581123	0.104412411831631	0.133187852878427	0	0.454169225596758	0.0131867413926975	0	0.00275420175627873	0.14201423518959	0	0.107663801585804	0	0.0563524825105114	0.0557134655465598	0.00233716072696193	0	0.0386069014210009	0.0447086250158321	0.133210949889007	0.0674557911026597	0.316217796988166	0	0	0	0.0194571129078847	0	0.0003207339670459	0.00790210875590221	0	0.00165044578987981	0.0851015347867416	0	0.0645171573377513	0	0.0337690284659512	0.0333860997805666	0.0014005354085964	0	0.0231350509327565	0.0267914875010441	0.0798261967951313	0.0404226473876119	0.189492411198423	0	0	0	0.011659607001857	0
TCGA-2G-AALW-01	0.0647155946819111	0.160895334989649	0.125993269735311	0.130992954105562	0.0384867173582415	0.466861554435121	0.0102027839733678	0	0.0586186385399063	0.133468877495236	0	0.137967968985924	0	0.0586478061599592	0.0336404270337435	0	0	0.0587918781507755	0.0854958866635008	0.0182890904063912	0.0581802760258873	0.309646673368068	0.0130014188658932	0	0.0240482743313469	0	0	0	0.00862449848722529	0	0.0495508246308335	0.112822356628743	0	0.116625476233804	0	0.0495754802636176	0.0284365338734467	0	0	0.049697265520474	0.0722703868981315	0.0154599208367421	0.0491802731373508	0.26174691858694	0.0109902079308325	0	0.0203282070984218	0	0
TCGA-2G-AALX-01	0.0895914387009657	0.154668728108881	0.0977566880273693	0.122484314494475	0.0146167811743866	0.443655693380679	0.0419751299194672	0.0205832409702776	0.00760276930749555	0.14668405641238	0	0.0607656034278894	0	0.0826041394431165	0.0617436400430332	0	0	0.072183491542836	0.0504221189236351	0.17442125847591	0.0438809248807807	0.204826916853128	0	0	0.0323067098000497	0	0	0	0.0322416326479236	0.0158102499108549	0.00583978407188909	0.112669894559681	0	0.046674835006116	0	0.0634492930512082	0.0474260774042261	0	0	0.0554450604925764	0.0387298726361248	0.1339751932289	0.0337054980644886	0.157330167226536	0	0	0.0248151958417928	0	0
TCGA-2G-AALY-01	0.078262200855971	0.136701816447646	0.106928696521956	0.0912244811432727	0.0527024721287693	0.416137635105683	0	0	0	0.147250396982013	0	0	0.00520691834089101	0.139117449258881	0.0139567943373159	0.00963220506956044	0	0.0937185324374058	0.000135355865711666	0.228224708742774	0.135584220431023	0.194857547202846	0	0	0.0323158713315779	0	0	0	0	0	0	0.0677525839420279	0	0	0.00239579776490243	0.0640104668774815	0.00642177474072362	0.00443195261878946	0	0.0431216001180942	6.22796939202527e-05	0.10501033649932	0.0623847640769988	0.0896574990233209	0	0	0.014869119743833	0	0
TCGA-2G-AALZ-01	0.0534164895943517	0.141279693209222	0.142171776156058	0.120594966703847	0.121967768105003	0.452841360549935	0.0921300468775786	0	0.0411530981829141	0.124580817941456	0	0.0766531927161635	0	0.0415433064626865	0.0254272279144363	0	0	0.0447924857985446	0.0538489346595588	0.00837535632434897	0.0707291507564414	0.384425127215901	0	0	0.0363412551499707	0	0	0	0.0675555877738484	0	0.0301760590674164	0.0913505492140377	0	0.0562069776819221	0	0.0304621845019261	0.0186448545880138	0	0	0.0328446886605119	0.0394854507862773	0.0061413419235382	0.0518630947669622	0.281884860632008	0	0	0.026647710875019	0	0
TCGA-2G-AAM2-01	0.0681314600523525	0.0976147172301134	0.132497515474904	0.091862906629545	0.0148695600562845	0.377788663489336	0.06804120800038	0	0.0901118587363126	0.227267554255384	0	0	0	0.173211111668657	0	0	0	0.115762358374255	0.00195110753645649	0.141774818932861	0.0717650962889317	0.110114886206762	0	0	0	0	0	0	0.0189139208847101	0	0.0250490638982082	0.0631752531616413	0	0	0	0.0481487815800591	0	0	0	0.0321793241487701	0.000542363880163526	0.039410201369812	0.0199490778218528	0.0306094542873478	0	0	0	0	0
TCGA-2G-AAM3-01	0.045809981779444	0.148640064398529	0.0685317252791293	0.109090180813347	0.0249755746358998	0.391556406555003	0.00941806917522487	0	0.0903877340885293	0.048471225161986	0	0.0730290930643821	0	0.0125929723047476	0.0180247849820832	0	0.0359700302613582	0.0278047276787115	0	0.225746488446591	0.0374717265700783	0.344633668016222	0	0	0.0764494802500864	0	0	0	0.00357140755731984	0	0.0342757555298039	0.0183806783147709	0	0.0276932192811294	0	0.0047753563518736	0.00683514339366063	0	0.0136401246924766	0.0105437762999441	0	0.0856048835357295	0.0142095800071467	0.130687857942029	0	0	0.0289902576036041	0	0
TCGA-2G-AAM4-01	0.0678814638317845	0.120656010652776	0.0602747042895149	0.0815263007636741	0.0274881917971649	0.344340328780391	0.0636706259523127	0	0.00112392695215575	0.101499781457063	0	0.0540364665994515	0	0.18532474225875	0.0221936532872717	0	0	0.072893764732887	0.0634847481048069	0.132779282704924	0.0930551282715878	0.194347452129931	0	0	0.0155904275488588	0	0	0	0.0125144239844432	0	0.000220907179667977	0.019949722191099	0	0.0106208356448894	0	0.0364254688052022	0.0043621494660453	0	0	0.0143272264728924	0.0124778898031279	0.0260976897158856	0.0182899305872946	0.0381988771097026	0	0	0.00306428934107371	0	0
TCGA-2H-A9GF-01	0.112845842951688	0.191735626691721	0.112803058331392	0.100708173433123	0.0893303556862	0.492467201417068	0.0209627132939666	0	0	0.0363815694610986	0	0.146325558809114	0	0.028882165483717	0.0953314936187163	0	0.0602639208640371	0.0246690869622669	0.0517831373609103	0.305626557413227	0.0362545230072334	0.163266472407575	0.00347967317987499	0	0.0267731281382621	0	0	0	0.00507274402643141	0	0	0.00880393613975079	0	0.0354091616840845	0	0.00698916358647604	0.023069163710039	0	0.0145832001938587	0.00596964533028143	0.0125309446841998	0.0739582358302329	0.00877319230755283	0.0395086748078755	0.000842042300994728	0	0.00647879994959149	0	0
TCGA-2H-A9GG-01	0.119017847447326	0.137261604240882	0.183962775530882	0.0822795841132837	0.101087490624676	0.485983401983557	0.122986420065302	0	0.0944974509039882	0.0758986220347174	0	0.236335757061721	0	0.125616150202693	0.00280709068354418	0	0	0.0687523085776557	0	0.0193400611741536	0.0744958373764383	0.119421767926607	0.0386710745264629	0	0.00515904183362781	0.0160184176330889	0	0	0.057032517393794	0	0.0438213219759487	0.0351964833114225	0	0.109596028311428	0	0.0582520026810482	0.00130173272911094	0	0	0.0318825219299548	0	0.00896857047083969	0.0345459696987768	0.0553794805382204	0.0179329451934298	0	0.00239240351052953	0.00742822404128129	0
TCGA-2H-A9GH-01	0.0890774354080276	0.139729714018597	0.18861638528576	0.118251443519104	0.0955512863238822	0.436818991615458	0.0505800930721759	0	0.0309277572715489	0.075700778848696	0	0.258859202747057	0	0.0396026134019666	0.0158706366050138	0	0.0087074212864535	0	0.0397437393376646	0	0.0420347179124644	0.375498856239647	0.0149013928921974	0	0.0213469090738765	0.00934967140570104	0	0.0168762099055367	0.0170663448118425	0	0.0104354052710033	0.0255423728167787	0	0.0873422752602675	0	0.0133624083056473	0.00535494777160882	0	0.00293799091837456	0	0.0134100259301756	0	0.0141830302474726	0.126697927342557	0.00502791303511614	0	0.0072027093821667	0.00315469399906848	0
TCGA-2H-A9GI-01	0.0853822432915977	0.12534778271649	0.15388838412973	0.105583231032507	0	0.4233735202974	0.0327581646905646	0	0.266939215758405	0.0410035510511695	0	0.311224827054587	0.00219196518364686	0.0418162245407524	0.0543697386565415	0	0.0417881216195285	0	0.00723523860696554	0.0102568029280992	0	0.0661172384747697	0	0.0555233653738756	0	0.0687755460610947	0	0	0.00928108613452987	0	0.0756295683088498	0.0116171797999755	0	0.0881766257170618	0.00062103044738574	0.0118474275176762	0.0154041055825262	0	0.0118394653612192	0	0.00204989728055383	0.00290597084237767	0	0.018732422620683	0	0.0157309526153747	0	0.0194855778085211	0
TCGA-2H-A9GJ-01	0.0332233253905646	0.10879371503162	0.197191134806428	0.106942672991468	0.039052679151892	0.467432302527266	0.0243249754558174	0	0.123662588750548	0.0306351640847526	0	0.390470564111971	0	0.000226166696585491	0.0617179758678944	0	0.0604301941873338	0	0.0187152309996831	0	0	0.111653732639088	0	0.09422082708633	0	0.0839425801199963	0	0	0.00425801492855584	0	0.021646770002301	0.00536259476391117	0	0.0683507160848036	0	3.95898105694849e-05	0.0108035489319639	0	0.0105781265618362	0	0.00327604577167059	0	0	0.0195446552975871	0	0.016493076798502	0	0.014693900100399	0
TCGA-2H-A9GK-01	0.251102184321658	0.121675839426932	0.286589030766644	0.144901252915667	0.00533205344829265	0.736783783299475	0	0.0105220299632537	0.164385916840098	0.0411087266035179	0	0.253460761286753	0.00942925777456376	0.0813827029971761	0.0723038814316202	0	0.00817978808505235	0.00597790207477281	0.00927961462244649	0.0139963453862242	0.00525765120674445	0.100718682507975	0.059873065024999	0.0786222056612609	0	0.0824432082719377	0	0.003058260261605	0	0.00898652902026354	0.140396750186535	0.0351096476534226	0	0.21647272387135	0.00805322726950873	0.0695063618698779	0.0617524309503128	0	0.00698609519861109	0.00510553483147727	0.00792542184281046	0.0119538306230066	0.00449039161766672	0.0860206030966992	0.0511356685219795	0.0671487094486058	0	0.0704121054821913	0
TCGA-2H-A9GL-01	0.135457814168051	0.152250821063104	0.178796043751059	0.106702612800489	0.178071197170746	0.417195013781866	0.0841004197625588	0.0378592516222888	0.0811950164554493	0.0421723355878131	0	0.241429502978687	0	0.093191423149434	0.0171437355191424	0	0	0.0314108253789609	0	0.0436934941155876	0.096917148615203	0.188710111000712	0.0194786585497574	0	0.000883439485381304	0.0218146377790236	0	0	0.0506597527570597	0.0228053597374115	0.0489096186481781	0.025403441505978	0	0.145430414779038	0	0.0561359202386604	0.0103269092494926	0	0	0.0189210071969434	0	0.0263197450766251	0.0583801935903204	0.113673719977192	0.0117334019135207	0	0.000532159364145833	0.0131405308022273	0
TCGA-2H-A9GM-01	0.0556299981883744	0.150277808085469	0.180152330610652	0.0969040026012884	0.0438520561107015	0.46723280487399	0.0745154567962577	0	0.0631266017518284	0.0500248961523661	0	0.236508510786825	0	0.106399611094641	0.047634832155221	0	0	0.042019272558459	0.00746169062554225	0.0678689058193206	0.0888554366936968	0.157678954332377	0	0.0118121467118867	0.0460936845215793	0	0	0	0.0281360238238225	0	0.0238357469331866	0.0188887209505493	0	0.0893023995307386	0	0.0401750471823532	0.0179862652661132	0	0	0.0158659062776338	0.00281743297609086	0.0256263765013257	0.0335506053532717	0.0595374303044463	0	0.00446010607174889	0.0174043488637924	0	0
TCGA-2H-A9GN-01	0.0343014828412188	0.131752670950241	0.189525027408577	0.125623011819051	0.0143637253647478	0.4715865498625	0.0265538222840466	0	0	0.00277294373522149	0	0.257039771716232	0	0.0355090591700481	0.0359662766662396	0	0	0.0419998524802944	0.0234294137467836	0.113711483667345	0.043257910122594	0.160759189572233	0	0.0132155213329785	0	0.209382654756318	0	0.036402100749665	0.00990303093518924	0	0	0.00103414669638487	0	0.0958608814825554	0	0.0132428133200138	0.013413328847325	0	0	0.0156635016208429	0.00873780831421559	0.0424077682074618	0.0161326839335313	0.0599538254952562	0	0.00492862064019187	0	0.0780875493239114	0
TCGA-2H-A9GO-01	0.034347739539516	0.123547486018957	0.171427802365344	0.0928878245900123	0.0123891025611942	0.401312930712504	0.0194034528605735	0.040072787324738	0	0.000336705746500438	0	0.349970369841747	0	0.0768811277923318	0.0687412726044371	0	0.014178479307561	0.00327935671044782	0	0.0331742107676789	0	0.172740496407176	0	0.0870689109391879	0	0.084516809200181	0	0.0496360204974401	0.00229186616273247	0.00473325371395918	0	3.97704734691803e-05	0	0.0413372431372279	0	0.00908092268969224	0.00811947222988337	0	0.00167471105258949	0.000387345836548334	0	0.00391841862786637	0	0.0204034870233665	0	0.0102842670447054	0	0.00998282195338535	0
TCGA-2H-A9GQ-01	0.0248540368515156	0.0949076406174399	0.174632552767158	0.105604720447737	0.0246370983540855	0.490624245013813	0.0946889000089558	0	0.0166789049005324	0.0206722165240085	0	0.199213456716846	0	0.0566391729230098	0.0634140549327938	0	0	0.0045272115821263	0	0.159412253573183	0	0.182434951970103	0	0.0387157124319309	0	0.163603164436512	0	0	0.0150134609128557	0	0.0026445347529615	0.00327769690783118	0	0.031586420852395	0	0.00898046137124472	0.0100546572509464	0	0	0.000717815014495385	0	0.0252757148707488	0	0.0289260939802109	0	0.00613859528683065	0	0.0259402075032528	0
TCGA-2H-A9GR-01	0.125232225114783	0.156766588798724	0.169562812552433	0.0974478962149179	0.0273333327467895	0.463050066436373	0	0.0829820590442609	0.12336519038321	0.0758717040962216	0	0.186119449373942	0	0.0552318417125404	0.0602412019539078	0	0	0.0612876592934568	0.0153518902337016	0	0.0793657348859104	0.163128940010578	0.0135974531723368	0.00776670188815647	0.0756901739517772	0	0	0	0	0.031180494598938	0.0463544493441522	0.0285087799342583	0	0.0699343515068259	0	0.0207533551473904	0.0226356214077007	0	0	0.0230288275753908	0.00576847014919339	0	0.029821661410341	0.0612956715163851	0.00510924072121686	0.00291833691600803	0.0284405700132996	0	0
TCGA-2J-AAB1-01	0.0931627893535562	0.172687437609118	0.165132650061645	0.100928514583856	0.0398039752092791	0.453467883479041	0.000372380353719237	0	0.00147489346950456	0.131686373042172	0	0.199874183683372	0	0.0300906634354369	0.0146498324579448	0	0	0.0161736237691539	0.0344093994058944	0	0.171779497856192	0.314911408430653	0.0182292659980548	0.000393794470335435	0.0659546836275677	0	0	0	0.000212021295669767	0	0.000839756505024987	0.0749779497108074	0	0.113801877494957	0	0.0171326478033114	0.00834113945071427	0	0	0.00920873680085933	0.0195915959915459	0	0.0978056746044984	0.179300342163054	0.0103791528135517	0.000224213799128242	0.0375524576915511	0	0
TCGA-2J-AAB4-01	0.0806275298186503	0.146479812364085	0.180135355747203	0.131800234796027	0.0338175585319022	0.509476945188543	0	0.00428289420460639	0.00561344323214326	0.104663052919833	0	0.225882733430195	0	0.0202335716082307	0.038748300281626	0	0	0.0310727266810867	0.0736063446837547	0.0071832842724914	0.0858597301463461	0.315632011148327	0.036717378728909	0.00559005563653937	0.0449144730259111	0	0	0	0	0.00306365955912361	0.00401543400237549	0.0748680558627938	0	0.161579474638923	0	0.0144735714008759	0.027717612176812	0	0	0.022227085605374	0.0526524286450958	0.00513837990759874	0.0614175766293068	0.225779340306831	0.0262648440411622	0.00399870428003967	0.0321284271931901	0	0
TCGA-2J-AAB6-01	0.0493717667077781	0.101119835359442	0.127685760445404	0.110158532876417	0.0234539385777957	0.470885346993516	0	0.0106567399613181	0.0129369344478575	0.0510248222293081	0	0.131252399259416	0.00271013210894555	0.0238027257635568	0.0195528381840208	0	0	0	0.0523047212175517	0.159997909372468	0.0225821416311468	0.444097416996606	0.00149961561839419	0.0211088385422835	0.0446977241080178	0	0	0.00177504055910957	0	0.00339701910355661	0.00412387030370929	0.0162650394489969	0	0.0418389591273022	0.000863901210001142	0.00758752812107848	0.00623280337898522	0	0	0	0.0166730292591516	0.0510020847501444	0.00719844594112991	0.141563687849528	0.000478028264006441	0.00672880524835105	0.0142481681294266	0	0
TCGA-2J-AAB8-01	0.102485524339963	0.123518318124022	0.162315324024865	0.115997951738892	0.0447007313829656	0.510688981913625	0.0289820607469417	0.0386467763586218	0.0257194940440031	0.0791471763215719	0	0.101594459431833	0	0.0705338440868755	0.0322829597450599	0.00176483692128347	0	0.0464069895933185	0	0.0988409576610148	0.0327302433396575	0.389212677702718	0.0200300586424465	0.0185394259132643	0.0134747563148841	0	0	0.00209328317650574	0.0160490859730244	0.0214010122253028	0.0142424092854906	0.0438284857794686	0	0.0562588777948264	0	0.0390587728609885	0.0178769895259027	0.000977294876487866	0	0.0256983025546591	0	0.0547341005530494	0.0181246769807977	0.215530144001272	0.0110918314609932	0.0102663797088305	0.00746177176465788	0	0
TCGA-2J-AAB9-01	0.0495330583997769	0.125364541659875	0.165244857577646	0.104976706838009	0.0509941476924683	0.433349297976371	0.00860932413969323	0.000204483567828531	0.052485970665192	0.107446988858003	0	0.165180398696888	0	0.0176948411156317	0.0618847804325769	0	0	0.0263109900623086	0.0292539214421597	0.0586714410017686	0.0166902926294856	0.367667948517822	0.0172418537881352	0	0.0698303310618845	0	0	0.000826434020621851	0.00376071476926435	8.93222698003823e-05	0.0229268595138289	0.0469348663559174	0	0.0721539060317567	0	0.00772943952900271	0.0270324364594973	0	0	0.0114931355023668	0.012778663300549	0.0256287893369101	0.00729063384960287	0.1606042776112	0.00753156614136342	0	0.0305032024704793	0	0
TCGA-2J-AABA-01	0.111963482600174	0.138167870080388	0.217880395565176	0.115312219951136	0.101427307574488	0.404954614447594	0.0905881229274278	0	0.163331518646745	0.126513633703376	0	0.193545067991472	0	0.0273074589439888	0.0370966019780163	0	0	0.00683586957462138	0	0.0750187032742757	0	0.221842189148871	0	0.0130216991627817	0.0411155580855058	0.00378357656291849	0	0	0.0529059556686451	0	0.0953900997787515	0.0738874421931913	0	0.113035643704032	0	0.015948307191125	0.0216654360006842	0	0	0.00399233587124099	0	0.043812986310884	0	0.129561940851208	0	0.00760503050922555	0.0240126169200572	0.00220971279057249	0
TCGA-2J-AABE-01	0.0523232069927515	0.132688421773281	0.152418192870569	0.135024173794874	0.0473300349844422	0.497592513839963	0	0.0528273940855202	0	0.0324282373623979	0	0.125797242907016	0	0.0189258006562144	0.029065351575004	0	0	0.0231987631635955	0.204354565618519	0.142018298705548	0.00060039854825508	0.301121793036569	0.0264114500141829	0.016848722951219	0.00687093980059352	0.0195310415753658	0	0	0	0.0294952625226496	0	0.0181057459052838	0	0.0702367165444747	0	0.0105668937200025	0.0162281367434104	0	0	0.0129526284905008	0.114097840049853	0.0792934627166924	0.000335222153308055	0.168126149143877	0.014746376671752	0.00940719327955283	0.00383627049382274	0.0109048195274144	0
TCGA-2J-AABF-01	0.0850367985021753	0.175908910036766	0.149698589226393	0.162225793545952	0.0813160713333138	0.609868010053802	0.00722189840219128	0	0	0.103093228713897	0	0.121972542020449	0	0.0145369135701711	0.0481909011820428	0	0	0.0292200422787527	0.0525837631955432	0.0125427366239561	0.0919556622107359	0.450948224135441	0.0191901836197571	0	0.0162226682742006	0	0	0.0323212357728626	0.00741126991975319	0	0	0.105796523621229	0	0.125170887399593	0	0.0149180982989142	0.0494545556370474	0	0	0.0299862457672802	0.0539626066077456	0.0128716303492039	0.0943669095492437	0.462772919636622	0.0196933856854719	0	0.0166480566054816	0	0
TCGA-2J-AABH-01	0.0546006510360004	0.126446354275794	0.120569747218741	0.106693527202375	0.0459147932398887	0.377770019559575	0	0.0176047267284007	0.00922054272571317	0.0449287473600965	0	0.18543299148658	0	0.0073014224889237	0.0306616557565212	0	0.0122892818230289	0.0268897932441704	0.0249644207834629	0.086496310955048	0.0414802103317807	0.430317967510603	0.0431523319438718	0	0.0165787637570915	0	0	0.0226808331047071	0	0.00608415965965302	0.00318660181196618	0.0155272885779053	0	0.0640852848088442	0	0.00252335755337387	0.0105966091908171	0	0.00424715213517953	0.00929306076922296	0.00862765575408315	0.029892958518494	0.0143354808210345	0.148717060999772	0.0149133628305238	0	0.00572958883224749	0	0
TCGA-2J-AABI-01	0.138659988203399	0.077694093273922	0.223822448668224	0.149903286769248	0	0.521346543964558	0.17027249714075	0	0.0616932183662444	0.0410206529424138	0	0.0561145969182694	0	0.0428040062440187	0.0845508694051215	0.00917989631843593	0	0.0270750187470756	0	0.257541323066019	0.0202100079916812	0.21125881036502	0	0.00980879339167245	0	0.00847030910327798	0	0	0.0925649933124203	0	0.0335381957825672	0.022299998702356	0	0.0305054978090508	0	0.0232694804989393	0.0459642678205095	0.00499045386420994	0	0.0147187535940407	0	0.140006819936234	0.0109867376470526	0.114846323963072	0	0.00533234027778746	0	0.00460470198455447	0
TCGA-2J-AABK-01	0.0632409544838334	0.113673115564012	0.142995788107921	0.0942690384206167	0	0.383133011745058	0.00564440780522843	0.0821880767144971	0.0201316533799929	0.12788448883516	0	0.122838291667237	0	0.0690895438627865	0.00725174182341131	0.0153843086436753	0	0.0521108578716317	0	0.0678063480861981	0.0560031501618544	0.331317426272346	0	0.00184784886788246	0.031656008829789	0.00884584717830941	0	0	0.00230065899100574	0.0334998363285385	0.00820565610259221	0.052125680709365	0	0.0500688522013299	0	0.0281608781217346	0.00295580787253348	0.00627063975935499	0	0.021240370616088	0	0.0276378478938524	0.0228268678292817	0.135044887246503	0	0.000753182664791799	0.012902980055082	0.00360556475472749	0
TCGA-2J-AABO-01	0.0695308438976393	0.113282711910433	0.207573926008538	0.0922665590855867	0.0616291368179786	0.434845872746731	0.0796496485839004	0.00637469020361222	0.0225985372981373	0.0857495624720988	0	0.222476687526901	0	0	0.058643750066252	0	0	0.0219424924054323	0.00852034508953271	0.104274178021748	0.0247334191638139	0.281647219890948	0.00419255803258939	0.00362213004608945	0.0755747811989437	0	0	0	0.0340141992901985	0.00272229679419791	0.00965065339260265	0.0366191534906891	0	0.095008157870176	0	0	0.0250436786268669	0	0	0.00937049092960975	0.0036385937797497	0.0445300479677232	0.0105623497846296	0.120276797666091	0.00179042226791498	0.00154682230785894	0.0322740365427503	0	0
TCGA-2J-AABP-01	0.041841788015366	0.123081453694118	0.245066809018147	0.118483084367242	0.245494285381704	0.643431903019464	0	0.0110350313216196	0.0301546753982068	0.088890678910095	0	0.00600326312158532	0	0.0508914558480258	0.0103225621465832	0.0142697302412617	0	0.00673506433186362	0	0.251211013356477	0.0586128233235559	0.466148967736878	0	0	0.00572473426384742	0	0	0	0	0.00796382658560295	0.0217622042581769	0.0641511502128304	0	0.00433247038949355	0	0.036727646460641	0.00744964762296953	0.01029826320856	0	0.00486060100951025	0	0.181295447965338	0.0423000485487405	0.336413140472124	0	0	0.00413146003823474	0	0
TCGA-2J-AABR-01	0.0923185767385018	0.154779635613287	0.299520075903254	0.149372385191951	0.107139340095436	0.52684698204332	0.0155526337840263	0.00928917553156813	0.0189314411725367	0.192876383467159	0	0.201429684426357	0.0264532346975183	0.0212314906654269	0.0286300289083328	0	0	0.058667519253182	0.030766075915476	0.0172567934413383	0.0425942163635953	0.265066244507001	0.0360755788400222	0.00172950972640585	0.0210003713200356	0.010402024883165	0	0.00204759309685311	0.0158298632407926	0.00945475733090736	0.0192688986877683	0.196314451626815	0	0.205020217243215	0.0269247700005894	0.0216099471188644	0.0291403660944119	0	0	0.0597132819656744	0.031314488655808	0.0175643999559458	0.0433534685666525	0.269791114390276	0.0367186347534599	0.00176033865535652	0.0213747080152726	0.0105874434912076	0
TCGA-2J-AABT-01	0.123086476800536	0.16034576135046	0.176758431600769	0.102909390211224	0.100112133528489	0.603520653576482	0.011881853694888	0	6.36517307935249e-05	0.0931816928153453	0	0.173133549773894	0	0	0.016899030091691	0	0	0.000810595249448865	0.0704784966446611	0.0654593307513722	0.0423241227768873	0.476531871555619	0.00145739053161582	0	0.0477784143837842	0	0	0	0.00816351439574056	0	4.37323867125467e-05	0.0640211628800667	0	0.118952670371033	0	0	0.0116106020971228	0	0	0.000556925388741466	0.0484227660702792	0.0449743114708002	0.0290790977947207	0.327404704128547	0.00100131081315876	0	0.0328265086949766	0	0
TCGA-2J-AABU-01	0.0929094085947004	0.110433615995132	0.202134737112035	0.099419340523175	0.0252941438520867	0.500363611026006	0.00703928005183658	0.0459996121871032	0.0343091579051335	0.108084983657359	0	0.201357171441601	0	0.0451117450931838	0.0518065935527545	0	0.00442157798768227	0.0311254134389942	0.0121383144846279	0.0840261669126027	0.0139651115165815	0.280667510166019	0.0165404093999415	0.00238228210788772	0.0610246700966913	0	0	0	0.00342522885280224	0.022382857013889	0.0166944228254352	0.0525928506681951	0	0.0979779733526124	0	0.0219508315844202	0.0252084641746845	0	0.00215148657061502	0.0151452511310196	0.00590635756653655	0.0408861203390159	0.00679525499013435	0.136569428519042	0.00804836390889998	0.00115918976818128	0.0296938691469435	0	0
TCGA-2J-AABV-01	0.0220309049764683	0.0719347785838546	0.0730007675281573	0.0587624144634163	0	0.216254742639225	0	0.0247645060424538	0.0620284925763962	0.241428382217434	0	0.0645504878477674	0	0.00713755744416276	0.0365425476415209	0	0	0.0569869621068795	0.0819550437333849	0	0.00381478670474009	0.294320187038012	0.00304586221903102	0.00218877524263803	0.120717721612628	0	0	0.000518687572951086	0	0.00153959315531019	0.00385627084348524	0.0150094447320034	0	0.00401306164120482	0	0.000443737281407024	0.00227182630374434	0	0	0.00354284218919068	0.00509509150551037	0	0.000237162796201858	0.0182976936691784	0.000189359263471641	0.000136074726316003	0.00750494185512238	0	0
TCGA-2K-A9WE-01	0.316987008119174	0.0855032651674023	0.437149451523316	0.230575728518307	0.591635717439527	0.889174785928497	0.00468904682539989	0	0.0243249624794298	0.0363492314301753	0	0.0835289319756801	0	0.00642383551635677	0	0	0	0.0181692384227273	0.0108956528011815	0.244643102919084	0	0.514315726757838	0	0	0	0.0566602708721272	0	0	0.00337428213645952	0	0.017504471467373	0.0261572483397867	0	0.060108203977904	0	0.0046226523721158	0	0	0	0.0130747546198057	0.00784061409089395	0.17604747462028	0	0.37010642757895	0	0	0	0.0407732630894493	0
TCGA-2L-AAQA-01	0.09095030821382	0.113957070968541	0.148538506410027	0.097576537013817	0.00986511855255192	0.43597309037758	0	3.13981020499109e-05	0.0201504678574068	0.0686091716421236	0	0.107054069263798	0	0.015361539924796	0.0728653122219322	0	0.0466285309325479	0	0	0.330354512566086	0	0.178512650836152	0.011005765429601	0	0	0.140349533511299	0.00907704771220764	0	0	1.13583727033652e-05	0.00728950188478853	0.0248196066482499	0	0.0387271821773555	0	0.00555709053643111	0.0263592803172677	0	0.0168680333639395	0	0	0.119506894779801	0	0.064577572785756	0.00398137395172827	0	0	0.0507719322598132	0.00328365360420808
TCGA-2L-AAQE-01	0.0836629296283041	0.139573486139019	0.173940526923869	0.105682788491067	0.000757371190176367	0.456525695483107	0.0412379829948296	0.100782722496607	0	0.113860344606959	0	0.103603481848679	0	0.056985616142528	0.0802099334029814	0	0	0.0644172551763569	0.00690426586449442	0.218687535105974	0	0.14266434230806	0	0.0316438953765304	0.0390026246760011	0	0	0	0.0208500341800139	0.050956013272341	0	0.0575680938881251	0	0.0523821967234491	0	0.028812079496949	0.0405543562409075	0	0	0.0325695360119364	0.00349081523411708	0.1105690009687	0	0.072131471943359	0	0.0159992378936712	0.0197198310525235	0	0
TCGA-2L-AAQI-01	0.0930772901291863	0.102522284289604	0.159009028484291	0.100247288701668	0.0243541987543943	0.445867141488659	0	0.0721581035526283	0.00331653330168749	0.0548463278093237	0	0.180414116758632	0	0	0	0	0.005074357310891	0.0101825943406086	0	0.248910621309005	0.0234395055976905	0.369842653186121	0	0	0.0267690383794647	0	0	0.00504614845394719	0	0.0294450378903021	0.00135335387052422	0.0223807461806643	0	0.0736202899239	0	0	0	0	0.00207065646035364	0.00415513797368743	0	0.101571165467185	0.00956479032116698	0.150919029192232	0	0	0.0109234487959541	0	0
TCGA-2L-AAQJ-01	0.113387772459063	0.128107956117812	0.167571373157385	0.109087500813805	0.0210078445535115	0.452337802548891	0.158073015733539	0	0.074661796891011	0.0572512696208414	0	0.137367230783796	0	0.0671313943535976	0.012537068743374	0	0	0.0648173766403323	0	0.158460617147566	0.0407518351457279	0.225852135707526	0	0	0	0.0030962592326881	0	0	0.0799132478318271	0	0.0377450044261728	0.028943174625132	0	0.0694455122947855	0	0.0339380363522534	0.00633807027040433	0	0	0.0327681929722857	0	0.0801091983406183	0.0206019445285458	0.114178739555189	0	0	0	0.00156530278280057	0
TCGA-2L-AAQL-01	0.0625954348455973	0.11327539298036	0.152919287184586	0.0913666850589927	0.0120352569470082	0.468201776855463	0	0.0203807161275767	0.00413740650965453	0.111813560180488	0	0.151927001485073	0	0.00327889364242134	0.00656888250888157	0	0	0.0519375525518535	0.00093796935098842	0.155471711289026	0.0394403393537153	0.375868884537128	0.0223946653022908	0	0.0558424171609024	0	0	0	0	0.00767373950775163	0.00155781473006267	0.0420999992781609	0	0.0572034969866817	0	0.00123456779085005	0.00247331315124778	0	0	0.0195555075915026	0.000353163864345322	0.0585381497778709	0.0148500616172276	0.141522009872086	0.00843203088730215	0	0.0210257657333318	0	0
TCGA-2L-AAQM-01	0.0278374698979369	0.103462425426082	0.117734455569715	0.0753076182592987	0.0495989355545605	0.346618732286506	0.0310663812971215	0	0.0387689732116854	0.0526090628093014	0	0.123375715864603	0	0.0235671295054617	0.0170244362867812	0	0.120759680040576	0.078076190124856	0.104302212903172	0	0.0211189074358585	0.302729952297571	0	0	0.0866013582230123	0	0	0	0.00573879651410337	0	0.0071616724907449	0.00971830942821261	0	0.0227908143326108	0	0.00435348292933936	0.00314487145067672	0	0.0223075621274664	0.0144227730754245	0.019267425133852	0	0.00390123043992272	0.0559223676019502	0	0	0.0159976010058464	0	0
TCGA-2V-A95S-01	0.201377674846104	0.245038528032384	0.42541271642163	0.220977203026152	0	0.674784172658432	0.0142669762490401	9.22773292197222e-06	0	0.26379125195267	0	0.0290120132510922	0	0.0559963099654279	0.0605374096992995	0.0534425334495529	0	0.114799480430802	0	0.122735218106971	0.132756027010664	0.106931187487862	0.0062723041491011	0	0.0259222157634662	0	0	0.0135278447511292	0.0126316777641981	8.17003874750814e-06	0	0.233555171994117	0	0.0256866203659028	0	0.0495779435754675	0.0535985368344778	0.0473168840862515	0	0.101641021824567	0	0.108667155421258	0.117539366799375	0.0946746023622634	0.00555336488036972	0	0.022950979292487	0	0
TCGA-2W-A8YY-01	0.0974520500911049	0.110398497007785	0.149547175281517	0.0876780025836791	0.0593247327264154	0.505431508081445	0	0.0440566786999717	0.0159489345780521	0.0921291848217326	0	0.0845546488112838	0	0.0957363117297035	0.0212044231400411	0	0	0.0619423929054885	0	0.231144172244241	0.121496056614685	0.176461211873247	0.00508776403270103	0	0	0.0502382205488527	0	0	0	0.0162079419402578	0.00586742835088486	0.0338932602877956	0	0.0311066761987452	0	0.0352202805085816	0.00780086173701208	0	0	0.0227878890891845	0	0.0850352644391693	0.044696992367297	0.0649180365189659	0.00187172947396516	0	0	0.0184820596074164	0
TCGA-2X-A9D5-01	0.149538479684345	0.144464008928608	0.215118140670099	0.136282275230733	0.0969062516691076	0.603250391968172	0.047919174344797	0	0.0712368351295135	0.105021901293819	0	0.0856382876856787	0	0.039147410192441	0.0286155705741427	0	0	0.0373540224888436	0.00569119356628423	0.33597561446794	0.0838831725823894	0.138246239556065	0.00129559403260601	0	0.0199749840854798	0	0	0	0.0413823961066406	0	0.0615192346074524	0.0906955927066221	0	0.0739561478543713	0	0.0338072109397401	0.0247120467434614	0	0	0.0322584638810149	0.00491484316455278	0.290144313840706	0.0724404525317754	0.119387713243932	0.0011188587070579	0	0.0172501449566174	0	0
TCGA-2X-A9D6-01	0.159836034139228	0.245141647270978	0.206620651962893	0.135854177559922	0.0984790196304484	0.620070785605371	0.179121898612716	0	0.0384168226502852	0.0898677313077057	0	0.146832906886644	0	0.0574214130586954	0.081496146699631	0	0	0.0400050166990771	0.000360239059292947	0.175455516273396	0.0861591535739252	0.0861249650716578	0.00102768830892757	0	0.0177105017980454	0	0	0	0.193696367890064	0	0.0415426537507053	0.0971799276338571	0	0.158780143416054	0	0.0620935755746552	0.0881271789491503	0	0	0.0432600731234239	0.000389550344751783	0.189731665930546	0.0931695970007255	0.0931326267097445	0.00111130740743623	0	0.0191515381333074	0	0
TCGA-2Y-A9GS-01	0.0699224536833725	0.156331268612914	0.187655115818581	0.114200716026145	0.0976549376594919	0.557012709687913	0.0299901221991976	0	0.00138844650234155	0.0217916915109485	0	0.124478230686432	0	0.0101277929061388	0.0262218864225545	0	0	0.0326243693686328	0.0227440303090639	0.0322307963067131	0.123260917090267	0.536086909702036	0.00229387557095019	0	0.0367609314247237	0	0	0	0.015486165955718	0	0.000716959831409844	0.011252696769718	0	0.0642775152925456	0	0.00522974466952341	0.0135403411201349	0	0	0.0168464267963806	0.0117444612438914	0.0166431952886159	0.0636489243103166	0.276822174821143	0.00118450126803593	0	0.0189824463184505	0	0
TCGA-2Y-A9GT-01	0.136104034002659	0.140870969698835	0.294697184875421	0.114587324917434	0.0132834137606984	0.587669019865814	0.0376682847796686	0	0	0.337143766495442	0	0.124493572158676	0	0.038093706555825	0.0739435539345704	0	0	0.0606213745945193	0.0549044142628741	0	0.0710171722221129	0.177354525854652	0	0	0.0247596291416591	0	0	0	0.0233653251217972	0	0	0.209127486505707	0	0.0772223318920918	0	0.0236292107266749	0.0458665741869648	0	0	0.0376029366618711	0.0340567535096877	0	0.0440513638437809	0.110011543733811	0	0	0.0153581929247345	0	0
TCGA-2Y-A9GU-01	0.061073006019114	0.134308338219133	0.0949756904655147	0.101049375689335	0.0131313033626327	0.354276195199988	0.0143339589452127	0	0	0.178203949709748	0	0.141034076435971	0	0.106688451307734	0.00206201750117871	0	0	0.0069487119030284	0.0690015558400997	0	0.0427868796679587	0.308751035122935	0.00103954179935471	0	0.129149821766779	0	0	0	0.00266334580732795	0	0	0.0331114902814238	0	0.0262050782761287	0	0.0198234305377069	0.000383136695688346	0	0	0.00129111732383198	0.0128209523376103	0	0.00795008950478145	0.057368015217978	0.000193153845593943	0	0.0239969039701054	0	0
TCGA-2Y-A9GV-01	0.0384753717745508	0.164223616925413	0.161580390767876	0.116319066272421	0.134647350932543	0.459762840782797	0.0240246420937432	0	0.0195146232808165	0.0508247956382157	0	0.248384549249116	0	0.00409843915156126	0.00408736400101802	0	0.0178487584770383	0	0.0301261335693047	0	0.0415629410407137	0.527172619441838	0	0	0	0.0323551340566341	0	0	0.0109974719157983	0	0.0089329747615285	0.023265456379183	0	0.11370001243002	0	0.00187609327506451	0.00187102353639422	0	0.00817041183453119	0	0.0137904783999385	0	0.019025768419346	0.241317479547357	0	0	0	0.0148108211864847	0
TCGA-2Y-A9GW-01	0.156040856849153	0.155178320999185	0.14663983293538	0.125572909374449	0.0176431661777925	0.725318045506509	0.0119844004446676	0.0071833361320008	0	0.0150165739351022	0	0.206971270357601	0	0	0.0520156977569513	0	0	0.0225647795134026	0.0116948630464637	0.415738256508753	0.0769202679112094	0.10284529624573	0.0426086241275522	0	0.0297481487422516	0	0	0.00470848527831366	0.00760349780688347	0.00455746457888741	0	0.00952725899886438	0	0.131312835174172	0	0	0.03300133750074	0	0	0.0143162148440481	0.00741980092672512	0.263764961476098	0.0488020315299131	0.0652501548211063	0.0270330236046408	0	0.0188737004212169	0	0
TCGA-2Y-A9GX-01	0.115380732424701	0.210139008456343	0.3240236884797	0.177195342743159	0.195387193301781	0.679516089006957	0.0195532405301117	0	0.0123440354178316	0.120966811728464	0	0.301198151204931	0	0	0.01898069849554	0	0	0.0176866095679178	0.0352966773023585	0.0295179426008995	0.0886057308959684	0.280925418539478	0.0177201885108151	0	0.0555759974918601	0	0	0.00162849771382449	0.021566098409627	0	0.0136147602840006	0.13341942794686	0	0.332204217489168	0	0	0.0209346175130356	0	0	0.0195073119407991	0.0389302026466281	0.0325565910162249	0.0977270191719195	0.309844560683335	0.0195443475813058	0	0.0612971251121713	0	0
TCGA-2Y-A9GY-01	0.243426484614291	0.104530445483899	0.364169321270193	0.150836302572258	0.0824108206568816	0.903723047731317	0.0103769984972271	0	0.0786468189076381	0.220003224312016	0	0.0756697621511345	0	0.044826269836323	0.0562129186578023	0.00457822626430454	0	0.0670708595738987	0.0522928810055496	0.0838514813003345	0.084895194450984	0.189207047488002	0.00429072046155371	0	0	0.0280775970932324	0	0	0.00874576624844403	0	0.0662837808576061	0.185419394081153	0	0.063774708267137	0	0.0377797180835013	0.0473764207304555	0.0038585431761211	0	0.0565275267286851	0.0440726009408638	0.0706702863293717	0.0715499309827314	0.159464281538683	0.00361623240132413	0	0	0.0236638851842388	0
TCGA-2Y-A9GZ-01	0.0490399978085019	0.0803814696609245	0.155665114080178	0.0912670917065432	0	0.396926433844756	0.00697244132721701	0	0.0304194457191089	0	0	0.299855226501479	0	0.0464302783747065	0.00102574576456004	0	0.0114217236184855	0.0669669659139019	0.0663487227515709	0	0.0283041066841883	0.307380592642085	0	0	0.134874750702697	0	0	0	0.00148767723423394	0	0.00649045502866874	0	0	0.0639787089051581	0	0.00990661159780102	0.000218858582013618	0	0.00243699981190306	0.014288428680919	0.0141565170254948	0	0.00603911502059242	0.0655843611238371	0	0	0.0287775954901392	0	0
TCGA-2Y-A9H0-01	0.0747454354548895	0.089467030098049	0.219976919294843	0.116450895700683	0.0423477451249826	0.461583542068143	0	0	0.0768935657908593	0.345417521275093	0	0	0.110284836285537	0.0764824286696539	0.0416815651722561	0	0	0.076122378991115	0.0225458793938511	0.00137396893706609	0.0567972840218285	0.18435170118974	0	0	0	0.00627521947559635	0	0.00177365079740351	0	0	0.0339322900125212	0.152428976166768	0	0	0.0486674926612535	0.0337508596953267	0.0183936190636243	0	0	0.0335919737081125	0.00994925011359566	0.00060631747222554	0.0250640205526965	0.0813523904729037	0	0	0	0.00276918575628689	0
TCGA-2Y-A9H1-01	0.0687184365526162	0.108234760006021	0.131654645243918	0.0926522218302518	0.0127159206258466	0.400180781455653	0	0	0.0370296910557363	0.230921061483209	0	0.1472750386191	0	0.0756703990200415	0.0643896598050385	0	0.0484295637756084	0.0287018673436298	0.0298223003631688	0.0552256274413583	0.0491546383904015	0.223996939005869	0.00177655164685709	0	0.00760666204998221	0	0	0	0	0	0.00540404652128057	0.0337002044419012	0	0.0214930542877893	0	0.0110432019530668	0.00939691115845684	0	0.00706772344535048	0.00418869890486357	0.00435221288483316	0.00805952875520352	0.00717353953071407	0.032689710459376	0.000259266752526311	0	0.00111010258032913	0	0
TCGA-2Y-A9H2-01	0.235185430687111	0.219839167438913	0.0468840796963717	0.239487719753694	0.0848341018975401	0.603005920736051	0.00781182943970431	0.00329897832507084	0	0.102542185547906	0	0.10982359948028	0	0.0553072269994679	0.118644011843921	0	0	0.0551393961875813	0.0306168234947065	0.111068596408239	0.0579658833564562	0.265186237231763	0.0196172351659886	0	0	0.0462774453484694	0	0.0167005511704464	0.00603573822356572	0.00254892528427996	0	0.0792282772705915	0	0.0848541948270941	0	0.0427326206513733	0.091669205377664	0	0	0.0426029477169839	0.0236558072955264	0.0858161302615917	0.0447868070517625	0.204893709057209	0.0151570764628109	0	0	0.035755842845092	0
TCGA-2Y-A9H3-01	0.127397889789786	0.266946247073916	0.110854309662263	0.122014674246881	0.0647598060469632	0.527245926736349	0	0.00554209676776241	0.0643692124210897	0.138183211763341	0	0.283101827429625	0	0.0280711317825026	0.00731248309741999	0	0	0.0743562166236299	0.0339252711608969	0.000616957367465858	0.0383296443503994	0.165842377317128	0	0	0.160349569918739	0	0	0	0	0.00289458184768489	0.0336193974287254	0.0721717128346814	0	0.147861259927994	0	0.0146612720611893	0.00381923696432323	0	0	0.0388355100822576	0.0177188306511233	0.000322230677574969	0.020019190825078	0.0866178190448453	0	0	0.0837489805430187	0	0
TCGA-2Y-A9H4-01	0.101594865613828	0.0827939703107484	0.181255105390391	0.0930910529576922	0	0.485369037497875	0.0242872016069984	0	0.0316518750583829	0.0912387980873945	0	0.204564443129277	0	0.0180784039218895	0.0102310730543734	0.039190798938785	0	0.0871849593653219	0	0	0.0437035351201759	0.362816103740607	0.0485963263067769	0	0.038456481670018	0	0	0	0.00645412580533206	0	0.0084112277283765	0.0242459666911008	0	0.054361332878861	0	0.00480418844293126	0.00271882424681818	0.01041463528221	0	0.0231686921030213	0	0	0.0116138581285579	0.0964154214072786	0.0129140774938241	0	0.010219496455171	0	0
TCGA-2Y-A9H5-01	0.07430560786719	0.162752710503169	0.151869660409552	0.114514368315062	0.0247029281693949	0.421132328782622	0.0177721195882793	0.0190616527100972	0	0.111601651660967	0	0.217866926346795	0	0	0.142927191300573	0	0	0.0898723667124041	0.0327960236945842	0.0743646936191392	0.0767661509870554	0.118339063396933	0.0214671790534099	0	0.0724881333685255	0	0	0.00467684756123716	0.00752032064322396	0.008065990083943	0	0.0472245418243395	0	0.0921909812469473	0	0	0.0604800289507725	0	0	0.0380297359178487	0.0138777264456796	0.031467621955451	0.0324838051590388	0.0500754958879898	0.00908389508551435	0	0.0306735503917952	0	0
TCGA-2Y-A9H6-01	0.134025797147272	0.230159206238954	0.11348176740944	0.109682975539425	0.041731637908729	0.56795308147809	0.00347237727414645	0.010436073760774	0	0.0950671422603905	0	0.303162226471906	0	0.0279878248676952	0.0559511724297241	0	0	0.0483332177908615	0.052929391885882	0	0.0182294737086726	0.339291432760992	0.0129032345673343	0	0.0322364322216214	0	0	0	0.00196511111736071	0.00590605310131067	0	0.0538010369848212	0	0.17156760759823	0	0.0158390582174778	0.0316642640733917	0	0	0.0273530599125309	0.0299541576903264	0	0.0103165464522726	0.192014091184191	0.00730228534985864	0	0.0182434586859013	0	0
TCGA-2Y-A9H7-01	0.0905562993387489	0.118334296801393	0.154306204827637	0.0921830376510622	0	0.439838556709664	0.0133844077718607	0.000710368508828988	0	0.0919530939964118	0	0.413350636695121	0	0.0154355147318254	0.0392254391798382	0	0	0.0603490635767194	0.129340723844832	0	0.0102224966862362	0.210862551380812	0.00493556393040526	0	0.0102301396971084	0	0	0	0.00331889469408446	0.000176148120632869	0	0.0228013552016068	0	0.102497417764578	0	0.00382750203200034	0.00972662400803409	0	0	0.014964590911436	0.0320722626966095	0	0.00253484431963991	0.0522870055132519	0.00122385818036531	0	0.00253673953597395	0	0
TCGA-2Y-A9H8-01	0.120817914631606	0.172325161615439	0.122715661344307	0.106594815617814	0.0235716638114485	0.519284386797596	0	0	0.088554659237023	0.203599597296146	0	0.0895345181197824	0	0.0738884041366125	0.0812563384637707	0	0	0.130469160481758	0.0475224868019446	0.0476628406558053	0.0432037199129148	0.190886601238698	0	0	0.00300579413154363	0.000415879524000208	0	0	0	0	0.0416884714535643	0.0958476501741086	0	0.0421497551332078	0	0.0347841056940206	0.0382526744008048	0	0	0.0614203692857791	0.0223719435150508	0.0224380172561784	0.0203388174015392	0.0898628112306076	0	0	0.00141502394032994	0.000195781699277955	0
TCGA-2Y-A9H9-01	0.113489858244261	0.0720035360396122	0.167689159420579	0.094835042028314	0	0.488340348951324	0.0225960236929767	0	0.0718553103813582	0.127428825019756	0	0.110393827472232	0	0.0353622537568199	0.0358899981965055	0.00383649286939472	0	0.0740237300741351	0.0197139720899061	0	0.0696398182349579	0.401555712301562	0	0	0.0277040359103955	0	0	0	0.00604458699726044	0	0.0192217746235711	0.0340880603267381	0	0.0295310849016268	0	0.00945963865840412	0.00960081381476542	0.00102628742244741	0	0.0198018413493657	0.00527361897730881	0	0.0186291157025758	0.107418830420509	0	0	0.00741101432318211	0	0
TCGA-2Y-A9HA-01	0.0542871676626057	0.111165493998576	0.149333377867847	0.117592186539058	0.0356848456689863	0.424597234892893	0.0282692555880331	0	0	0.00639669449017335	0	0.222565606190282	0	0.00669972547423755	0.0262474098142346	0.0096884745077519	0.032719585755898	0.0214418775127497	0.0243446527126815	0.181723382010994	0.0338985279279479	0.311224961187813	0	0	0.0947798468272033	0	0	0	0.0084393568965689	0	0	0.00190963598573643	0	0.0664435813561401	0	0.00200010128353221	0.00783576554900868	0.00289234691375603	0.00976793537565973	0.00640114686780829	0.00726772631580421	0.0542507556474719	0.0101198906551103	0.0929114852142276	0	0	0.0282950837345539	0	0
TCGA-2Y-A9HB-01	0.106112520227936	0.135943215477476	0.216195485080761	0.111349914092263	0.0347836776586175	0.507168383658902	0.0255534692333464	0	0.0191964768107207	0.251771315162627	0	0.0356602060105461	0	0.0702668478148989	0.0747706738826574	0.0251653205164175	0	0.0292560226405427	0.0135686156383554	0	0.0982220011535058	0.340831043632217	0	0	0.0157380075041657	0	0	0	0.0107040373998165	0	0.0080411706078062	0.105463941083386	0	0.0149376264857193	0	0.0294339277422409	0.0313205256922619	0.0105414466241861	0	0.0122549919799378	0.00568372802653191	0	0.0411440013968805	0.142769977913483	0	0	0.0065924598881215	0	0
TCGA-2Z-A9J1-01	0.0836251528922818	0.146033096276352	0.15770697660404	0.113820043460767	0.0368433397899113	0.478356207115798	0	0.0140077565846842	0.0785451093872255	0.0774419126770526	0	0.188999895294455	0	0.0100753057162431	0.0193876007847114	0	0	0.0541959077513501	0.0108189060259397	0.0498919121149498	0.0164778236339757	0.420325743180951	0	0	0.0598321268484613	0	0	0	0	0.00511087943704468	0.0286580211485482	0.0282555080589644	0	0.0689586282160402	0	0.00367608278283388	0.00707377299035542	0	0	0.0197739551529043	0.00394739328921172	0.0182035964261357	0.00601210975283617	0.153360331805942	0	0	0.02183038982265	0	0
TCGA-2Z-A9J2-01	0.0631862690582542	0.0991478918625234	0.151638132777131	0.0847011033359957	0	0.333540982904342	0.00101128203068746	0.0038690023767937	0.0324139577012421	0.0981740065496938	0	0.126139344720246	0	0.052964607337278	0.0584469922949101	0.00424327618425728	0	0.0478223393709778	0.0339986979755011	0	0.0761417399864864	0.45412445268362	0	0	0.00752862467505903	0	0	0.0031216761132472	0.00016743672117722	0.000640585961719139	0.0053667390828488	0.0162545494359643	0	0.0208847360582919	0	0.00876928485020568	0.0096769965801503	0.000702554015380308	0	0.00791788587191409	0.0056291225796257	0	0.0126066941774879	0.0751888267134103	0	0	0.00124650512153259	0	0
TCGA-2Z-A9J3-01	0.0122402106731335	0.115968792676151	0.134328300433302	0.0844032966917689	0	0.336221389766417	0	0.0511765554539517	0.00683110151439253	0.0746502666246003	0	0.256400603932693	0	0	0.00715587721561742	0	0	0.0779454355617733	0.0395091060530382	0.080006479435939	0	0.28807059328565	0	0.011315973708589	0.0742730524724102	0.0246294402951834	0	0.00803551444616182	0	0.00543647563988553	0.000725666599620912	0.00793008346137649	0	0.0272373868262052	0	0	0.000760167459877608	0	0	0.00828012862360645	0.00419704473475678	0.00849907291782959	0	0.0306016837021	0	0.00120209370995443	0.00789001207456253	0.00261638070403663	0
[truncated: 10,393 more rows]
[truncated: 207 more columns]
